# Supplementary material for: Impact of tidal fluctuations on bacterial community structure in Wuyuan Bay: A comparative analysis of waters inside and outside the tidal barrage
Source: PLoS One. 2024 Oct 25;19(10):e0312283. doi: 10.1371/journal.pone.0312283 (PMC11508120; doi:10.1371/journal.pone.0312283)
Supplement: S1 Table — (XLS) [file pone.0312283.s001.xls]

## Sheet: Fig2
Table S1 The data of quality indices of water samples
Water temperature /℃	F1	F2	E1	E2		pH	F1	F2	E1	E2		Dissolved oxygen(mg/L)	F1	F2	E1	E2
Repeat 1	28.2	28.2	29.1	29.1		Repeat 1	8.08	7.86	7.82	7.71		Repeat 1	6.8	7.02	6.01	6.21
Repeat 2	28.3	28.1	29.1	29		Repeat 2	8.09	7.88	7.81	7.7		Repeat 2	6.82	7.04	6.03	6.21
Repeat 3	28.1	28.2	29	29.1		Repeat 3	8.07	7.88	7.8	7.72		Repeat 3	6.82	7.05	6.02	6.2
Chemical oxygen demand(mg/L)	F1	F2	E1	E2		Inorganic nitrogen(mg/L)	F1	F2	E1	E2		Nonionic ammonia(mg/L)	F1	F2	E1	E2
Repeat 1	20.4	19.62	20.2	22.91		Repeat 1	0.0677	0.087	0.2411	0.1276		Repeat 1	0.003	0.004	0.012	0.005
Repeat 2	20.2	19.58	20.25	22.87		Repeat 2	0.0678	0.0872	0.2412	0.1279		Repeat 2	0.002	0.003	0.011	0.006
Repeat 3	20.6	19.6	20.33	22.92		Repeat 3	0.0676	0.0872	0.2411	0.1281		Repeat 3	0.003	0.004	0.011	0.006
Reactive phosphate(mg/L)	F1	F2	E1	E2		Anionic detergent(mg/L)	F1	F2	E1	E2		Cyanide(mg/L)	F1	F2	E1	E2
Repeat 1	0.0335	0.0344	0.0483	0.0469		Repeat 1	1.11	1.08	0.542	0.54		Repeat 1	0.061	0.0448	0.0012	0.002
Repeat 2	0.0334	0.0344	0.0485	0.0467		Repeat 2	1.1	1.07	0.542	0.542		Repeat 2	0.062	0.045	0.0013	0.003
Repeat 3	0.0335	0.0345	0.0486	0.0468		Repeat 3	1.11	1.09	0.543	0.541		Repeat 3	0.061	0.0449	0.0013	0.003

## Sheet: fig3
	Table S2 Data of diversity index of bacterial community in water samples
	sample	E1	F2	E2	F1
	Repeat 1	601.632	1030.74	734.121	885.255
	Repeat 2	585.34	1003.49	725.797	869.811
	Repeat 3	628.399	1069.48	749.517	909.94
	sample	E1	F2	E2	F1
	Repeat 1	2.61137	3.695	3.4078	3.90923
	Repeat 2	2.59304	3.6762	3.3901	3.892
	Repeat 3	2.6297	3.71381	3.42551	3.92646
	sample	E1	F2	E2	F1
	Repeat 1	0.208115	0.096825	0.097607	0.061686
	Repeat 2	0.205047	0.094891	0.096011	0.060546
	Repeat 3	0.211183	0.09876	0.099202	0.062825

## Sheet: FIG4
Table S3 Average OTUs number in different water samples
OTU ID	E1	F1	E2	F2
OTU1	8	25	3	15
OTU2	2	0	0	0
OTU3	59	45	247	94
OTU4	2	1	30	6
OTU5	2	0	0	0
OTU6	45	185	243	415
OTU7	181	628	170	666
OTU8	2	0	0	0
OTU9	10	5	1	4
OTU10	5	29	1	5
OTU11	3	0	0	0
OTU12	19	10	8	7
OTU13	8	5	8	7
OTU14	2	0	0	0
OTU15	3	0	0	0
OTU16	3	0	0	0
OTU17	4	19	12	13
OTU18	2	0	0	0
OTU19	5	0	2	0
OTU20	3	0	0	0
OTU21	3	21	2	17
OTU22	17	77	10	74
OTU23	36	700	30	475
OTU24	246	567	392	426
OTU25	2	0	0	0
OTU26	26	19	6	22
OTU27	3	3	0	20
OTU28	2	0	0	0
OTU29	5	6	55	50
OTU30	4745	3997	3910	4843
OTU31	15	311	47	395
OTU32	18	1264	39	497
OTU33	9	16	8	33
OTU34	3	0	0	0
OTU35	1	7	3	1
OTU36	5	0	0	0
OTU37	3	0	0	0
OTU38	2	0	0	0
OTU39	2	0	2	0
OTU40	8	0	2	0
OTU41	2	0	0	0
OTU42	2	0	2	1
OTU43	133	392	308	262
OTU44	3	0	0	0
OTU45	35	196	37	150
OTU46	10	9	2	6
OTU47	11	31	51	28
OTU48	3	0	0	0
OTU49	2	0	0	0
OTU50	2	0	0	0
OTU51	3	0	3	0
OTU52	58	2	15	18
OTU53	23	1	60	8
OTU54	2	0	0	0
OTU55	25	20	168	51
OTU56	2	0	0	0
OTU57	2	0	0	0
OTU58	2	0	0	0
OTU59	4	1	2	0
OTU60	2	0	0	0
OTU61	2	66	2	12
OTU62	3	0	0	0
OTU63	2	0	0	0
OTU64	19	92	13	18
OTU65	2	0	0	0
OTU66	6	7	1	3
OTU67	14	0	5	0
OTU68	29	0	0	0
OTU69	2	0	0	0
OTU70	7	1	0	3
OTU71	8	0	0	0
OTU72	3	0	0	0
OTU73	2	0	0	0
OTU74	8	124	2	131
OTU75	2	0	0	0
OTU76	3	0	0	0
OTU77	2	0	0	1
OTU78	39	9	148	1
OTU79	11	63	10	67
OTU80	5	0	0	0
OTU81	8	1	35	1
OTU82	3	0	0	0
OTU83	4	2	2	0
OTU84	11	20	42	22
OTU85	111	436	104	465
OTU86	2	11	4	30
OTU87	6	1	2	0
OTU88	7728	739	1420	1203
OTU89	14	7	11	1
OTU90	2	0	0	0
OTU91	265	662	267	368
OTU92	2	0	0	0
OTU93	5	5	1	3
OTU94	630	767	1434	1117
OTU95	2	0	0	0
OTU96	37	188	18	59
OTU97	5	0	0	0
OTU98	6	47	18	47
OTU99	61	100	152	259
OTU100	2	0	1	1
OTU101	3	0	0	0
OTU102	2	0	0	0
OTU103	14	23	82	58
OTU104	2	6	9	4
OTU105	2	0	0	0
OTU106	243	332	284	206
OTU107	43	48	38	48
OTU108	6033	11803	7549	19972
OTU109	2	0	0	0
OTU110	3	0	0	0
OTU111	98	29	167	38
OTU112	2	0	0	0
OTU113	2	2	0	0
OTU114	3	1	0	0
OTU115	4	0	0	0
OTU116	2	0	0	0
OTU117	3	0	15	1
OTU118	3	0	0	0
OTU119	2	0	0	0
OTU120	2	0	0	0
OTU121	2	0	0	0
OTU122	115	18	75	18
OTU123	99	761	432	1257
OTU124	3	0	0	0
OTU125	2	0	0	0
OTU126	6	6	12	17
OTU127	11	125	43	248
OTU128	17	0	1	3
OTU129	11	24	20	25
OTU130	99	17	38	17
OTU131	3	0	0	1
OTU132	7	8	3	0
OTU133	2	0	0	0
OTU134	275	626	140	376
OTU135	16	213	11	178
OTU136	11	0	1	0
OTU137	1	4	2	0
OTU138	2	0	0	0
OTU139	3	0	0	0
OTU140	8	19	4	3
OTU141	1	1	0	0
OTU142	2	0	0	0
OTU143	46	12	140	23
OTU144	2	0	0	0
OTU145	2	0	0	0
OTU146	36	80	50	17
OTU147	8	3	4	1
OTU148	5	0	0	1
OTU149	2	0	0	0
OTU150	3	0	0	0
OTU151	13	628	7	399
OTU152	2	0	0	0
OTU153	8	4	2	24
OTU154	5	24	0	17
OTU155	3	0	0	0
OTU156	2	0	0	2
OTU157	4	18	2	7
OTU158	334	904	357	1134
OTU159	6	13	40	27
OTU160	2	0	0	0
OTU161	13	0	2	0
OTU162	8	39	32	12
OTU163	2	6	3	8
OTU164	50	12	89	8
OTU165	4	0	0	0
OTU166	2	0	0	0
OTU167	2	0	0	0
OTU168	3	0	0	0
OTU169	4	0	0	0
OTU170	3	0	0	0
OTU171	2	0	0	0
OTU172	63	785	24	479
OTU173	2	1	1	2
OTU174	32	30	184	53
OTU175	2	0	0	0
OTU176	34	3	0	2
OTU177	3	0	0	0
OTU178	2	0	0	0
OTU179	2	0	0	0
OTU180	2	0	0	0
OTU181	7	21	47	41
OTU182	3	0	0	0
OTU183	2	0	0	0
OTU184	4	5	2	4
OTU185	3	0	0	0
OTU186	2	0	0	0
OTU187	3	0	3	0
OTU188	5	167	1	75
OTU189	3	0	0	0
OTU190	2	0	0	0
OTU191	118	116	96	83
OTU192	3	0	0	0
OTU193	257	75	12851	1698
OTU194	8	8	0	2
OTU195	2	3	1	0
OTU196	19	0	54	1
OTU197	1	2	0	3
OTU198	2	0	0	1
OTU199	2	17	3	2
OTU200	2	15	2	3
OTU201	3	3	2	1
OTU202	2	0	0	0
OTU203	22	76	65	69
OTU204	13	25	23	40
OTU205	2	0	0	0
OTU206	2	0	0	0
OTU207	3	6	11	4
OTU208	523	5637	442	2492
OTU209	2	0	0	0
OTU210	2	0	0	0
OTU211	3	0	0	0
OTU212	150	99	85	58
OTU213	6	4	1	1
OTU214	10	0	9	0
OTU215	7	2	3	5
OTU216	11	14	11	7
OTU217	1	0	0	1
OTU218	682	107	1214	235
OTU219	89	35	28	45
OTU220	2	0	0	0
OTU221	7	70	7	14
OTU222	77	71	333	118
OTU223	2	0	0	0
OTU224	4	2	6	0
OTU225	2	0	0	0
OTU226	2	0	1	0
OTU227	6	134	71	273
OTU228	2	0	0	0
OTU229	3	6	0	2
OTU230	5	4	9	8
OTU231	2	0	0	0
OTU232	5	8	28	5
OTU233	16	23	48	80
OTU234	2	0	0	0
OTU235	4	0	0	0
OTU236	2	0	0	0
OTU237	3	3	0	0
OTU238	9	6	6	8
OTU239	6	0	0	0
OTU240	2	0	0	0
OTU241	3	0	0	0
OTU242	2	6	0	1
OTU243	23	191	19	206
OTU244	4	0	0	5
OTU245	2	0	0	0
OTU246	2	0	0	0
OTU247	129	319	126	135
OTU248	2	0	0	0
OTU249	2	0	0	0
OTU250	41	36	15	55
OTU251	15	35	31	33
OTU252	2	0	0	0
OTU253	40	179	301	353
OTU254	2	0	0	0
OTU255	6	3	0	0
OTU256	4	0	0	1
OTU257	311	1484	168	1010
OTU258	3	0	0	0
OTU259	2	0	0	0
OTU260	15	4	14	1
OTU261	23	99	88	163
OTU262	3	16	0	5
OTU263	3	35	2	31
OTU264	16	18	15	11
OTU265	1013	2536	615	911
OTU266	3	0	0	0
OTU267	1602	5948	1065	7137
OTU268	4	0	0	0
OTU269	11	29	3	32
OTU270	2	0	0	0
OTU271	11	5	4	2
OTU272	27	38	178	44
OTU273	11	22	11	56
OTU274	2	3	1	4
OTU275	3	0	0	0
OTU276	47	36	22	8
OTU277	3	0	0	0
OTU278	2	0	0	0
OTU279	2	0	0	0
OTU280	371	692	128	298
OTU281	267	23	1056	29
OTU282	2	0	0	0
OTU283	2	0	0	0
OTU284	3	0	0	0
OTU285	3	0	0	0
OTU286	3	0	0	0
OTU287	5	0	0	1
OTU288	3	0	0	0
OTU289	2	0	0	0
OTU290	2	0	0	0
OTU291	2	0	0	0
OTU292	4	0	0	0
OTU293	3	0	4	0
OTU294	2	0	0	0
OTU295	3	8	8	8
OTU296	2	0	0	0
OTU297	18	10	16	3
OTU298	2	0	0	0
OTU299	2	0	0	0
OTU300	23	13	131	41
OTU301	1	0	5	0
OTU302	3	151	1	174
OTU303	6	17	2	15
OTU304	34	10	24	12
OTU305	2	0	0	0
OTU306	1	16	0	8
OTU307	831	468	1041	994
OTU308	486	334	517	431
OTU309	2	0	0	0
OTU310	2	0	0	0
OTU311	4	4	0	4
OTU312	25642	1656	4201	2589
OTU313	3	0	0	0
OTU314	14	20	15	24
OTU315	38	147	58	112
OTU316	2	0	0	0
OTU317	10	26	53	44
OTU318	8	99	8	174
OTU319	6	4	8	2
OTU320	2	0	0	0
OTU321	2	1	0	0
OTU322	2	4	1	4
OTU323	2	0	0	0
OTU324	3	0	0	0
OTU325	2	0	0	0
OTU326	1	57	2	131
OTU327	3	0	0	5
OTU328	19	36	4	15
OTU329	2	0	0	0
OTU330	1	3	4	1
OTU331	12	0	0	0
OTU332	4	36	2	35
OTU333	12	67	3	46
OTU334	2	0	0	0
OTU335	2	0	0	0
OTU336	4	0	0	0
OTU337	531	12	70	16
OTU338	2	0	0	0
OTU339	2	1	19	1
OTU340	6	3	0	0
OTU341	2	0	0	0
OTU342	53	49	182	50
OTU343	8	63	38	53
OTU344	2	0	0	0
OTU345	5	12	3	11
OTU346	2	0	0	0
OTU347	6	42	7	28
OTU348	2	0	0	0
OTU349	2	3	1	6
OTU350	4	19	18	31
OTU351	2	0	0	0
OTU352	3	4	1	13
OTU353	1767	1174	2382	1622
OTU354	5	6	8	0
OTU355	9	53	51	215
OTU356	2	0	0	0
OTU357	6	0	10	1
OTU358	94	122	406	187
OTU359	2	1	0	2
OTU360	6	20	6	9
OTU361	3	0	0	0
OTU362	2	0	0	0
OTU363	4	3	1	1
OTU364	37	100	11	187
OTU365	3	0	0	3
OTU366	29	68	66	63
OTU367	2	0	0	0
OTU368	6	1	13	0
OTU369	24	121	34	48
OTU370	102	205	107	112
OTU371	25	18	57	17
OTU372	11	39	6	31
OTU373	2	0	0	0
OTU374	21	35	10	10
OTU375	2	0	0	0
OTU376	14	2	6	6
OTU377	19	13	16	13
OTU378	1	32	3	43
OTU379	3	0	0	0
OTU380	287	670	319	806
OTU381	2	1	0	0
OTU382	178	80	114	58
OTU383	8	45	4	22
OTU384	140	55	38	103
OTU385	3	0	0	0
OTU386	2	0	0	0
OTU387	3	0	0	0
OTU388	42	1292	51	919
OTU389	4	4	17	8
OTU390	2	0	1	0
OTU391	1	1	0	0
OTU392	2	0	0	0
OTU393	6	2	3	2
OTU394	9	35	2	95
OTU395	32	38	156	94
OTU396	11	7	14	1
OTU397	12	0	0	1
OTU398	39	25	17	33
OTU399	18	107	158	141
OTU400	2	0	0	1
OTU401	2	0	0	0
OTU402	3	0	0	0
OTU403	1	14	0	4
OTU404	3	0	0	0
OTU405	0	2	0	0
OTU406	0	6	0	4
OTU407	0	3	0	0
OTU408	0	2	0	0
OTU409	0	10	0	0
OTU410	0	2	0	0
OTU411	0	14	1	2
OTU412	0	20	3	12
OTU413	0	2	0	0
OTU414	0	8	0	2
OTU415	0	2	0	0
OTU416	0	3	0	0
OTU417	3	30	21	41
OTU418	6	128	24	466
OTU419	0	2	0	0
OTU420	0	3	1	4
OTU421	0	7	0	13
OTU422	0	2	0	0
OTU423	0	2	0	0
OTU424	0	6	1	9
OTU425	0	15	3	3
OTU426	0	5	0	7
OTU427	0	31	1	17
OTU428	0	3	0	11
OTU429	0	2	0	0
OTU430	0	5	0	0
OTU431	0	3	0	1
OTU432	7	50	2	23
OTU433	0	2	0	0
OTU434	0	3	0	0
OTU435	0	3	0	0
OTU436	2	5	1	0
OTU437	0	2	1	0
OTU438	0	3	2	1
OTU439	0	4	0	3
OTU440	0	2	0	2
OTU441	0	2	0	0
OTU442	0	4	0	0
OTU443	0	28	0	4
OTU444	0	2	0	2
OTU445	0	4	2	4
OTU446	0	8	3	11
OTU447	0	5	0	0
OTU448	0	10	0	1
OTU449	0	2	0	0
OTU450	7	119	11	56
OTU451	0	2	0	0
OTU452	0	3	0	0
OTU453	0	2	0	0
OTU454	0	2	0	0
OTU455	0	3	0	1
OTU456	0	3	0	1
OTU457	0	3	0	0
OTU458	0	4	0	1
OTU459	0	2	0	0
OTU460	0	7	3	1
OTU461	0	3	0	0
OTU462	0	264	0	152
OTU463	0	3	0	0
OTU464	0	3	0	0
OTU465	0	128	0	50
OTU466	4	6	2	21
OTU467	13	17	27	44
OTU468	0	3	0	3
OTU469	0	2	0	0
OTU470	0	2	0	0
OTU471	0	4	0	1
OTU472	0	3	0	0
OTU473	0	5	0	0
OTU474	0	5	0	0
OTU475	0	4	0	0
OTU476	7	7	1	4
OTU477	0	2	0	0
OTU478	0	3	0	0
OTU479	0	2	0	1
OTU480	0	4	0	0
OTU481	0	2	0	0
OTU482	0	2	0	0
OTU483	4	8	2	30
OTU484	0	2	0	0
OTU485	0	4	0	1
OTU486	0	2	0	1
OTU487	0	2	0	0
OTU488	0	2	0	0
OTU489	1	2	5	7
OTU490	0	34	10	22
OTU491	0	32	0	42
OTU492	4	6	0	15
OTU493	1	60	1	35
OTU494	0	5	0	0
OTU495	0	3	1	1
OTU496	0	2	0	0
OTU497	0	4	0	0
OTU498	3	115	3	55
OTU499	2	3	0	0
OTU500	1	2	0	1
OTU501	0	3	0	0
OTU502	0	6	1	0
OTU503	2	7	1	4
OTU504	4	78	8	47
OTU505	0	2	0	0
OTU506	0	4	1	0
OTU507	0	2	0	0
OTU508	12	13	5	8
OTU509	0	4	0	0
OTU510	0	2	0	0
OTU511	0	3	0	0
OTU512	0	2	0	0
OTU513	0	4	0	0
OTU514	0	6	2	0
OTU515	0	3	0	0
OTU516	25	27	74	68
OTU517	0	2	0	0
OTU518	2	25	13	17
OTU519	0	30	5	16
OTU520	0	5	0	0
OTU521	0	14	10	19
OTU522	2	44	5	18
OTU523	0	3	0	0
OTU524	0	2	0	0
OTU525	0	5	1	1
OTU526	0	4	6	6
OTU527	0	3	0	0
OTU528	0	6	0	0
OTU529	0	10	1	5
OTU530	4	5	0	2
OTU531	1	27	4	10
OTU532	0	3	1	0
OTU533	0	9	0	0
OTU534	0	2	0	0
OTU535	2	1	5	3
OTU536	0	4	4	2
OTU537	0	4	0	0
OTU538	0	2	0	0
OTU539	0	2	0	0
OTU540	0	7	1	0
OTU541	0	1	3	9
OTU542	0	6	0	4
OTU543	0	2	0	0
OTU544	0	3	0	0
OTU545	0	8	0	2
OTU546	0	2	0	0
OTU547	0	6	1	2
OTU548	7	34	6	29
OTU549	0	2	0	0
OTU550	0	2	0	0
OTU551	0	16	0	3
OTU552	0	2	0	16
OTU553	0	3	0	0
OTU554	0	10	0	0
OTU555	1	7	0	1
OTU556	0	3	1	0
OTU557	0	5	0	1
OTU558	2	3	1	1
OTU559	0	13	0	7
OTU560	1	4	0	2
OTU561	0	2	0	0
OTU562	0	2	0	0
OTU563	0	3	0	0
OTU564	0	8	5	2
OTU565	0	5	0	4
OTU566	0	3	0	0
OTU567	6	304	10	198
OTU568	0	2	0	0
OTU569	3	29	8	47
OTU570	0	14	1	4
OTU571	0	3	0	0
OTU572	0	2	0	0
OTU573	0	3	0	0
OTU574	0	2	1	3
OTU575	1	9	0	2
OTU576	0	2	0	0
OTU577	2	8	2	1
OTU578	0	3	0	2
OTU579	0	3	0	0
OTU580	0	2	0	0
OTU581	0	2	0	0
OTU582	0	2	2	1
OTU583	3	5	0	0
OTU584	2	4	7	2
OTU585	0	2	0	0
OTU586	0	5	0	0
OTU587	0	8	6	5
OTU588	0	7	1	2
OTU589	0	2	0	0
OTU590	1	3	0	0
OTU591	0	4	0	1
OTU592	0	7	3	7
OTU593	0	3	0	0
OTU594	0	10	0	2
OTU595	0	2	0	0
OTU596	0	2	0	0
OTU597	1	14	3	9
OTU598	0	2	0	0
OTU599	1	9	0	0
OTU600	0	3	0	0
OTU601	0	3	0	0
OTU602	0	7	0	0
OTU603	0	2	0	0
OTU604	0	3	0	0
OTU605	0	2	1	8
OTU606	0	2	0	0
OTU607	2	5	0	5
OTU608	0	3	0	0
OTU609	0	15	2	5
OTU610	1	16	72	50
OTU611	0	2	0	0
OTU612	0	3	0	0
OTU613	187	838	358	870
OTU614	0	2	0	0
OTU615	0	4	0	0
OTU616	0	2	0	0
OTU617	0	2	0	0
OTU618	0	2	0	0
OTU619	0	1	4	1
OTU620	0	2	0	0
OTU621	0	4	0	0
OTU622	8	9	13	4
OTU623	0	4	0	0
OTU624	0	2	0	0
OTU625	0	11	0	2
OTU626	0	2	0	0
OTU627	1	4	0	0
OTU628	0	3	0	0
OTU629	0	2	0	0
OTU630	0	2	0	0
OTU631	0	2	0	0
OTU632	0	4	0	0
OTU633	0	2	0	0
OTU634	4	38	38	87
OTU635	0	3	1	2
OTU636	0	3	0	10
OTU637	0	5	0	0
OTU638	5	18	4	8
OTU639	0	2	0	0
OTU640	17	106	7	41
OTU641	0	20	1	5
OTU642	0	2	0	0
OTU643	0	3	0	0
OTU644	0	2	0	0
OTU645	1	2	0	3
OTU646	0	4	0	23
OTU647	0	2	0	0
OTU648	0	11	0	3
OTU649	0	7	2	1
OTU650	3	5	9	22
OTU651	0	10	0	1
OTU652	0	2	0	0
OTU653	2	5	1	2
OTU654	0	2	0	1
OTU655	0	2	0	0
OTU656	0	2	0	0
OTU657	0	3	0	0
OTU658	0	4	0	0
OTU659	0	6	0	1
OTU660	4	31	12	28
OTU661	0	6	0	1
OTU662	5	4	5	8
OTU663	0	2	0	0
OTU664	0	2	0	0
OTU665	0	2	0	0
OTU666	0	3	0	0
OTU667	0	2	0	0
OTU668	0	3	0	0
OTU669	0	3	0	0
OTU670	1	2	0	0
OTU671	0	2	0	1
OTU672	0	7	3	49
OTU673	0	85	3	382
OTU674	0	2	0	0
OTU675	0	3	0	0
OTU676	0	2	0	0
OTU677	0	2	0	0
OTU678	0	2	0	0
OTU679	0	3	0	2
OTU680	0	3	0	0
OTU681	0	3	0	0
OTU682	0	2	0	0
OTU683	0	2	0	0
OTU684	0	2	0	0
OTU685	0	5	0	0
OTU686	0	3	0	3
OTU687	0	2	0	0
OTU688	0	2	0	0
OTU689	0	3	0	0
OTU690	0	4	2	4
OTU691	0	2	0	0
OTU692	0	7	0	4
OTU693	0	3	0	0
OTU694	0	3	0	0
OTU695	1	3	0	0
OTU696	0	4	0	0
OTU697	0	3	0	0
OTU698	0	4	0	0
OTU699	0	10	0	6
OTU700	0	2	0	0
OTU701	0	13	1	4
OTU702	0	2	0	0
OTU703	0	6	0	0
OTU704	0	4	0	0
OTU705	0	2	0	0
OTU706	0	2	0	0
OTU707	0	6	4	2
OTU708	0	3	0	0
OTU709	0	3	0	0
OTU710	0	4	0	0
OTU711	8	13	19	31
OTU712	0	3	0	1
OTU713	0	2	0	0
OTU714	0	2	0	0
OTU715	0	3	0	0
OTU716	0	2	0	0
OTU717	0	4	0	0
OTU718	1	10	0	4
OTU719	0	23	0	3
OTU720	0	2	0	0
OTU721	0	3	0	0
OTU722	0	5	0	1
OTU723	0	4	0	0
OTU724	0	3	0	0
OTU725	7	80	7	58
OTU726	0	2	0	0
OTU727	0	2	0	2
OTU728	2	2	0	2
OTU729	0	4	0	0
OTU730	0	2	0	0
OTU731	0	5	0	3
OTU732	0	3	0	0
OTU733	1	7	0	1
OTU734	0	2	0	0
OTU735	1	6	0	4
OTU736	0	4	0	0
OTU737	0	2	0	0
OTU738	1	4	2	3
OTU739	0	2	0	0
OTU740	0	5	0	0
OTU741	0	6	0	0
OTU742	0	2	0	0
OTU743	0	4	1	2
OTU744	0	2	0	0
OTU745	0	3	0	0
OTU746	0	2	0	0
OTU747	0	2	0	0
OTU748	0	3	0	0
OTU749	1	5	4	3
OTU750	0	4	0	1
OTU751	0	5	0	0
OTU752	0	2	0	0
OTU753	0	3	0	0
OTU754	3	12	4	6
OTU755	0	2	0	2
OTU756	0	9	0	14
OTU757	0	2	0	0
OTU758	0	14	0	8
OTU759	0	4	0	2
OTU760	0	2	1	0
OTU761	0	2	0	0
OTU762	0	8	0	21
OTU763	0	3	1	0
OTU764	0	3	0	0
OTU765	1	3	0	2
OTU766	1	6	5	3
OTU767	0	5	0	0
OTU768	0	2	0	2
OTU769	0	2	0	0
OTU770	0	5	0	1
OTU771	0	2	0	0
OTU772	0	15	0	5
OTU773	0	2	0	0
OTU774	0	4	0	0
OTU775	2	2	0	5
OTU776	0	2	0	0
OTU777	0	2	0	0
OTU778	0	3	0	0
OTU779	17	683	9	603
OTU780	69	618	144	716
OTU781	0	2	0	0
OTU782	0	14	0	3
OTU783	3	6	0	5
OTU784	0	2	0	0
OTU785	5	5	0	1
OTU786	0	2	0	0
OTU787	1	1	2	0
OTU788	0	2	0	0
OTU789	0	10	0	0
OTU790	0	3	0	0
OTU791	0	2	0	0
OTU792	3	3	3	0
OTU793	0	2	0	0
OTU794	0	2	0	0
OTU795	0	2	0	1
OTU796	0	2	0	0
OTU797	0	2	0	0
OTU798	0	2	0	0
OTU799	0	3	0	0
OTU800	0	2	0	0
OTU801	0	3	0	1
OTU802	0	2	0	0
OTU803	0	5	0	1
OTU804	0	3	0	0
OTU805	2	6	3	2
OTU806	0	3	0	1
OTU807	0	3	1	1
OTU808	0	3	0	0
OTU809	0	2	0	0
OTU810	0	2	0	0
OTU811	0	2	0	0
OTU812	0	2	0	0
OTU813	1	9	0	2
OTU814	0	2	0	0
OTU815	0	3	5	1
OTU816	0	2	0	0
OTU817	0	2	0	0
OTU818	3	15	3	31
OTU819	0	4	0	0
OTU820	0	2	0	0
OTU821	1	2	0	1
OTU822	1	2	1	4
OTU823	0	3	0	13
OTU824	0	6	9	10
OTU825	0	2	0	0
OTU826	0	2	0	0
OTU827	0	1	9	0
OTU828	2	5	3	8
OTU829	0	4	3	2
OTU830	0	3	0	0
OTU831	4	37	1	18
OTU832	0	6	0	0
OTU833	0	3	0	0
OTU834	0	6	0	1
OTU835	0	10	0	4
OTU836	1	16	0	1
OTU837	0	19	0	22
OTU838	1	3	3	0
OTU839	0	4	0	0
OTU840	0	7	0	1
OTU841	0	2	0	0
OTU842	0	7	3	6
OTU843	0	11	0	2
OTU844	0	2	0	0
OTU845	0	3	0	4
OTU846	0	1	0	1
OTU847	0	2	0	0
OTU848	0	3	0	0
OTU849	0	2	0	2
OTU850	0	2	0	0
OTU851	0	2	0	1
OTU852	0	2	0	0
OTU853	0	3	0	3
OTU854	0	3	2	7
OTU855	2	12	0	2
OTU856	0	2	0	0
OTU857	0	2	0	0
OTU858	2	16	10	28
OTU859	1	12	1	3
OTU860	0	2	0	0
OTU861	0	2	0	0
OTU862	0	2	1	0
OTU863	0	2	0	0
OTU864	1	4	0	2
OTU865	0	3	0	0
OTU866	0	9	0	3
OTU867	0	2	0	0
OTU868	0	4	0	3
OTU869	0	2	0	0
OTU870	1	31	0	5
OTU871	0	2	0	0
OTU872	0	1	1	0
OTU873	0	3	0	0
OTU874	2	3	0	0
OTU875	0	2	0	0
OTU876	3	12	8	39
OTU877	0	3	0	0
OTU878	0	4	3	3
OTU879	0	2	0	0
OTU880	0	2	0	0
OTU881	0	3	1	0
OTU882	0	3	2	2
OTU883	0	4	0	0
OTU884	0	5	0	0
OTU885	0	4	0	5
OTU886	4	14	2	15
OTU887	0	3	0	0
OTU888	0	3	0	0
OTU889	0	3	0	0
OTU890	2	28	0	13
OTU891	0	2	0	0
OTU892	0	9	7	3
OTU893	1	53	4	52
OTU894	1	3	6	2
OTU895	0	4	0	0
OTU896	0	3	0	0
OTU897	0	22	2	24
OTU898	0	2	0	2
OTU899	34	51	91	185
OTU900	11	6	1	5
OTU901	0	6	0	3
OTU902	0	95	0	75
OTU903	0	4	0	0
OTU904	0	8	0	12
OTU905	0	10	0	3
OTU906	0	2	0	0
OTU907	0	2	0	0
OTU908	0	2	0	0
OTU909	0	10	0	8
OTU910	0	2	0	0
OTU911	0	4	0	0
OTU912	0	12	0	1
OTU913	0	2	0	0
OTU914	0	334	0	695
OTU915	0	2	0	0
OTU916	1	5	0	0
OTU917	0	2	0	0
OTU918	0	3	7	6
OTU919	0	3	0	0
OTU920	0	48	3	14
OTU921	0	2	0	0
OTU922	0	13	23	12
OTU923	0	14	1	5
OTU924	0	12	0	5
OTU925	0	54	0	15
OTU926	1	3	2	1
OTU927	0	2	2	0
OTU928	0	2	0	0
OTU929	0	2	4	1
OTU930	0	0	2	0
OTU931	0	0	2	0
OTU932	1	5	5	9
OTU933	0	0	2	0
OTU934	0	1	26	5
OTU935	0	0	3	0
OTU936	0	0	3	0
OTU937	0	0	23	4
OTU938	0	0	3	0
OTU939	0	0	2	0
OTU940	0	4	2	5
OTU941	0	0	2	0
OTU942	0	0	5	0
OTU943	0	0	2	0
OTU944	0	1	16	2
OTU945	0	0	3	0
OTU946	0	0	4	0
OTU947	0	0	2	0
OTU948	0	0	4	1
OTU949	0	0	2	0
OTU950	0	0	2	0
OTU951	0	0	4	2
OTU952	0	0	2	0
OTU953	0	0	2	0
OTU954	0	0	2	0
OTU955	0	0	3	0
OTU956	0	0	3	0
OTU957	20	29	70	58
OTU958	0	0	2	0
OTU959	0	0	2	0
OTU960	0	0	2	0
OTU961	1	0	5	0
OTU962	0	0	2	0
OTU963	0	0	2	0
OTU964	0	0	3	0
OTU965	0	0	2	0
OTU966	0	0	2	0
OTU967	0	0	2	0
OTU968	0	0	3	0
OTU969	0	0	2	0
OTU970	0	0	3	0
OTU971	1	0	2	2
OTU972	0	0	3	0
OTU973	2	4	6	27
OTU974	0	0	2	0
OTU975	0	0	5	0
OTU976	0	0	3	0
OTU977	0	0	20	2
OTU978	0	0	2	0
OTU979	0	0	2	0
OTU980	0	0	3	0
OTU981	0	0	2	0
OTU982	0	0	2	0
OTU983	0	0	2	0
OTU984	0	0	2	0
OTU985	0	0	2	0
OTU986	0	0	2	0
OTU987	0	0	2	0
OTU988	1	3	2	0
OTU989	0	0	4	0
OTU990	0	0	3	0
OTU991	0	0	3	0
OTU992	0	0	2	0
OTU993	17	133	30	152
OTU994	6	0	56	1
OTU995	0	0	5	0
OTU996	17	1	4	0
OTU997	0	1	2	1
OTU998	0	0	3	0
OTU999	0	0	3	0
OTU1000	0	0	2	0
OTU1001	0	0	3	0
OTU1002	0	0	3	0
OTU1003	0	0	5	2
OTU1004	0	0	2	0
OTU1005	0	0	2	0
OTU1006	0	6	8	16
OTU1007	5	0	8	0
OTU1008	0	0	3	0
OTU1009	0	0	2	0
OTU1010	0	0	3	0
OTU1011	1	0	7	0
OTU1012	0	0	2	0
OTU1013	0	0	2	0
OTU1014	0	0	10	0
OTU1015	0	0	3	0
OTU1016	0	0	2	0
OTU1017	0	0	2	0
OTU1018	0	0	9	0
OTU1019	0	1	2	0
OTU1020	0	0	2	0
OTU1021	0	0	4	0
OTU1022	0	0	3	0
OTU1023	0	0	4	0
OTU1024	3	0	7	2
OTU1025	0	0	2	0
OTU1026	0	0	2	0
OTU1027	0	0	4	0
OTU1028	0	0	5	2
OTU1029	0	0	2	0
OTU1030	0	0	2	0
OTU1031	0	0	2	0
OTU1032	0	0	3	0
OTU1033	0	0	5	2
OTU1034	0	1	3	0
OTU1035	0	0	5	0
OTU1036	1	4	3	7
OTU1037	0	0	2	0
OTU1038	0	0	2	0
OTU1039	0	0	4	0
OTU1040	0	0	2	0
OTU1041	5	1	8	3
OTU1042	0	0	2	0
OTU1043	0	0	2	0
OTU1044	0	0	2	0
OTU1045	0	0	2	0
OTU1046	0	0	3	0
OTU1047	1	0	5	0
OTU1048	0	0	4	8
OTU1049	0	0	2	0
OTU1050	0	1	3	2
OTU1051	0	0	2	0
OTU1052	0	0	2	0
OTU1053	0	0	2	0
OTU1054	0	0	2	0
OTU1055	0	0	2	1
OTU1056	0	0	2	0
OTU1057	0	0	2	0
OTU1058	0	0	2	1
OTU1059	0	0	2	0
OTU1060	0	0	2	0
OTU1061	2	0	83	52
OTU1062	0	0	2	0
OTU1063	0	0	2	0
OTU1064	0	0	3	0
OTU1065	0	0	5	0
OTU1066	0	0	2	1
OTU1067	0	0	3	0
OTU1068	0	0	2	0
OTU1069	0	0	2	0
OTU1070	0	0	2	0
OTU1071	0	0	2	0
OTU1072	0	2	8	4
OTU1073	19	8	35	39
OTU1074	0	0	2	0
OTU1075	0	0	2	1
OTU1076	0	0	2	0
OTU1077	0	0	3	0
OTU1078	0	0	3	0
OTU1079	0	0	3	0
OTU1080	0	1	2	0
OTU1081	0	0	3	2
OTU1082	0	0	2	0
OTU1083	0	0	3	0
OTU1084	2	0	5	2
OTU1085	0	0	3	1
OTU1086	0	0	2	0
OTU1087	0	0	2	0
OTU1088	0	0	2	0
OTU1089	0	0	2	0
OTU1090	1	2	4	0
OTU1091	0	0	3	0
OTU1092	0	1	4	0
OTU1093	0	0	3	0
OTU1094	0	0	6	0
OTU1095	0	0	3	0
OTU1096	0	6	7	3
OTU1097	0	0	2	0
OTU1098	0	0	2	0
OTU1099	0	0	2	0
OTU1100	0	0	2	0
OTU1101	0	0	2	0
OTU1102	0	0	5	5
OTU1103	0	1	1	3
OTU1104	0	0	2	0
OTU1105	0	0	3	0
OTU1106	0	0	2	0
OTU1107	0	0	2	0
OTU1108	0	0	2	0
OTU1109	0	0	2	0
OTU1110	0	0	5	0
OTU1111	0	0	2	0
OTU1112	0	0	2	0
OTU1113	0	0	3	0
OTU1114	0	0	2	0
OTU1115	0	0	2	0
OTU1116	0	0	2	0
OTU1117	0	0	3	1
OTU1118	0	0	2	0
OTU1119	0	0	1	1
OTU1120	2	2	3	4
OTU1121	0	0	2	0
OTU1122	0	0	2	0
OTU1123	0	0	2	0
OTU1124	0	0	2	0
OTU1125	0	0	2	0
OTU1126	0	0	2	0
OTU1127	0	0	2	0
OTU1128	0	0	2	0
OTU1129	0	0	3	0
OTU1130	1	3	6	6
OTU1131	0	0	2	0
OTU1132	0	0	2	0
OTU1133	0	4	10	7
OTU1134	0	0	2	0
OTU1135	0	0	3	0
OTU1136	0	0	2	0
OTU1137	23	164	41	152
OTU1138	0	0	3	0
OTU1139	0	0	4	0
OTU1140	0	0	3	0
OTU1141	0	0	2	0
OTU1142	0	0	3	0
OTU1143	0	1	4	3
OTU1144	0	0	2	0
OTU1145	0	0	3	0
OTU1146	0	9	5	2
OTU1147	0	0	2	0
OTU1148	0	0	2	0
OTU1149	0	0	1	1
OTU1150	0	0	2	0
OTU1151	1	3	2	2
OTU1152	0	0	2	0
OTU1153	0	0	4	0
OTU1154	0	0	2	0
OTU1155	11	0	17	2
OTU1156	0	0	2	0
OTU1157	0	0	2	0
OTU1158	0	0	2	0
OTU1159	6	0	22	0
OTU1160	0	0	2	0
OTU1161	0	0	2	1
OTU1162	0	0	2	0
OTU1163	0	0	2	0
OTU1164	0	0	2	0
OTU1165	69	168	31	77
OTU1166	0	0	2	0
OTU1167	0	0	2	0
OTU1168	0	0	4	0
OTU1169	0	0	2	0
OTU1170	2	1	11	1
OTU1171	0	0	2	0
OTU1172	0	0	24	1
OTU1173	1	0	2	1
OTU1174	1	2	15	0
OTU1175	0	0	2	0
OTU1176	0	0	3	0
OTU1177	0	0	2	0
OTU1178	0	0	2	0
OTU1179	0	0	3	0
OTU1180	0	0	3	0
OTU1181	0	0	2	0
OTU1182	0	0	3	0
OTU1183	0	0	2	0
OTU1184	0	0	2	1
OTU1185	1	0	2	1
OTU1186	0	0	2	0
OTU1187	0	0	2	0
OTU1188	1	0	2	0
OTU1189	3	0	5	0
OTU1190	0	0	4	0
OTU1191	0	0	2	0
OTU1192	0	0	3	0
OTU1193	0	0	2	0
OTU1194	0	0	2	0
OTU1195	0	0	2	0
OTU1196	0	0	7	1
OTU1197	7	1	3	0
OTU1198	0	0	3	0
OTU1199	0	2	2	0
OTU1200	0	0	2	0
OTU1201	0	0	2	0
OTU1202	0	0	2	0
OTU1203	1	0	2	0
OTU1204	0	0	2	0
OTU1205	0	0	2	0
OTU1206	0	0	2	0
OTU1207	0	0	3	0
OTU1208	4	3	38	12
OTU1209	0	0	2	0
OTU1210	2	2	1	4
OTU1211	0	0	5	0
OTU1212	0	0	2	0
OTU1213	0	0	2	1
OTU1214	0	0	4	0
OTU1215	0	0	2	0
OTU1216	0	0	3	0
OTU1217	0	2	3	1
OTU1218	9	35	196	103
OTU1219	1	0	12	4
OTU1220	0	0	2	0
OTU1221	0	0	6	0
OTU1222	0	0	4	0
OTU1223	0	0	2	0
OTU1224	1	0	2	1
OTU1225	0	1	3	0
OTU1226	0	0	2	0
OTU1227	91	4	31	13
OTU1228	5	1	16	5
OTU1229	0	1	3	2
OTU1230	0	0	3	0
OTU1231	0	1	2	0
OTU1232	56	65	34	28
OTU1233	0	15	5	8
OTU1234	0	0	3	0
OTU1235	0	0	3	0
OTU1236	0	0	2	0
OTU1237	0	0	2	0
OTU1238	0	0	2	0
OTU1239	0	0	2	0
OTU1240	0	0	3	0
OTU1241	0	0	2	0
OTU1242	0	0	18	1
OTU1243	0	0	2	0
OTU1244	1	0	3	0
OTU1245	0	0	2	0
OTU1246	1	2	2	1
OTU1247	0	0	3	0
OTU1248	0	0	3	0
OTU1249	0	0	2	0
OTU1250	356	216	257	171
OTU1251	0	0	2	0
OTU1252	0	0	0	2
OTU1253	0	0	0	2
OTU1254	0	0	1	3
OTU1255	0	2	0	4
OTU1256	0	0	0	3
OTU1257	0	0	0	3
OTU1258	0	0	0	6
OTU1259	0	0	0	2
OTU1260	0	0	0	3
OTU1261	0	0	0	2
OTU1262	0	0	0	3
OTU1263	1	1	7	18
OTU1264	5	13	20	17
OTU1265	0	0	0	3
OTU1266	2	0	6	16
OTU1267	0	0	0	2
OTU1268	0	1	0	2
OTU1269	0	0	0	2
OTU1270	0	0	0	2
OTU1271	0	0	1	6
OTU1272	0	0	0	2
OTU1273	0	0	0	5
OTU1274	0	0	0	4
OTU1275	0	0	0	2
OTU1276	0	0	0	2
OTU1277	1	2	2	3
OTU1278	0	0	0	4
OTU1279	0	0	0	3
OTU1280	0	0	0	2
OTU1281	68	95	121	147
OTU1282	0	0	0	3
OTU1283	0	0	0	3
OTU1284	0	0	0	2
OTU1285	0	0	0	3
OTU1286	0	0	0	4
OTU1287	0	0	0	2
OTU1288	0	0	0	2
OTU1289	0	6	3	5
OTU1290	0	0	0	2
OTU1291	0	0	0	2
OTU1292	0	0	0	2
OTU1293	0	0	0	2
OTU1294	0	0	0	5
OTU1295	0	1	0	3
OTU1296	0	0	0	4
OTU1297	10	72	7	77
OTU1298	0	1	0	5
OTU1299	0	0	0	2
OTU1300	0	0	0	2
OTU1301	0	2	0	4
OTU1302	0	0	0	4
OTU1303	0	0	0	2
OTU1304	0	0	0	2
OTU1305	0	0	0	3
OTU1306	0	0	0	2
OTU1307	0	0	0	4
OTU1308	0	1	0	2
OTU1309	0	0	0	4
OTU1310	0	0	0	2
OTU1311	0	0	0	3
OTU1312	0	1	0	2
OTU1313	0	0	0	4
OTU1314	0	0	1	2
OTU1315	1	0	0	3
OTU1316	0	0	0	2
OTU1317	0	0	1	6
OTU1318	0	0	0	3
OTU1319	0	0	0	4
OTU1320	0	0	0	2
OTU1321	0	0	0	2
OTU1322	0	0	1	2
OTU1323	0	0	0	2
OTU1324	0	0	1	3
OTU1325	0	0	0	2
OTU1326	0	0	0	2
OTU1327	0	0	0	2
OTU1328	0	0	0	2
OTU1329	0	0	0	18
OTU1330	0	0	0	4
OTU1331	0	0	0	2
OTU1332	0	0	0	2
OTU1333	0	0	0	2
OTU1334	0	4	2	8
OTU1335	0	0	0	2
OTU1336	0	0	0	6
OTU1337	0	0	0	4
OTU1338	0	0	0	4
OTU1339	0	1	0	2
OTU1340	0	0	0	3
OTU1341	0	0	2	5
OTU1342	1	0	0	2
OTU1343	0	0	0	3
OTU1344	0	0	0	3
OTU1345	0	0	0	2
OTU1346	0	0	0	2
OTU1347	6	13	1	27
OTU1348	0	0	1	3
OTU1349	0	0	0	2
OTU1350	0	0	0	4
OTU1351	0	0	0	2
OTU1352	0	0	0	2
OTU1353	0	0	0	2
OTU1354	0	0	0	2
OTU1355	0	0	0	3
OTU1356	0	0	0	2
OTU1357	0	0	0	2
OTU1358	0	0	0	2
OTU1359	0	0	0	3
OTU1360	0	0	0	2
OTU1361	0	0	0	2
OTU1362	0	0	0	5
OTU1363	0	4	0	6
OTU1364	0	1	0	2
OTU1365	0	0	0	3
OTU1366	0	0	0	2
OTU1367	0	0	0	3
OTU1368	0	0	0	2
OTU1369	0	0	0	4
OTU1370	0	0	0	2
OTU1371	0	0	0	2
OTU1372	0	0	0	2
OTU1373	0	0	0	2
OTU1374	0	0	1	4
OTU1375	0	1	0	5
OTU1376	0	0	0	3
OTU1377	0	0	0	3
OTU1378	0	0	0	4
OTU1379	7	1	0	4
OTU1380	0	0	0	2
OTU1381	0	1	0	4
OTU1382	0	0	0	2
OTU1383	0	0	0	2
OTU1384	0	0	0	3
OTU1385	0	0	0	3
OTU1386	0	0	0	3
OTU1387	0	2	0	8
OTU1388	0	0	0	7
OTU1389	0	0	0	4
OTU1390	0	0	0	2
OTU1391	0	0	0	2
OTU1392	0	0	0	2
OTU1393	0	0	0	2
OTU1394	0	0	0	3
OTU1395	0	0	0	2
OTU1396	0	0	0	2
OTU1397	0	0	0	2
OTU1398	0	0	0	3
OTU1399	0	0	1	2
OTU1400	0	0	0	5
OTU1401	0	0	0	2
OTU1402	0	0	0	3
OTU1403	4	0	0	5
OTU1404	0	0	0	2
OTU1405	0	0	0	4
OTU1406	0	0	0	2
OTU1407	0	0	0	2
OTU1408	0	0	0	2
OTU1409	0	0	0	2
OTU1410	0	2	0	2
OTU1411	0	0	1	2
OTU1412	0	0	0	3
OTU1413	0	0	0	2
OTU1414	0	0	0	2
OTU1415	0	0	0	2
OTU1416	0	0	0	4
OTU1417	0	0	0	3
OTU1418	3	1	1	7
OTU1419	0	1	0	3
OTU1420	0	0	0	2
OTU1421	0	0	0	2
OTU1422	0	0	0	3
OTU1423	0	0	0	2
OTU1424	0	0	0	3
OTU1425	0	4	5	33
OTU1426	0	0	0	4
OTU1427	0	0	0	3
OTU1428	1	0	0	4
OTU1429	0	2	0	3
OTU1430	0	0	0	4
OTU1431	0	0	0	2
OTU1432	0	0	0	2
OTU1433	0	0	0	4
OTU1434	1	0	2	10
OTU1435	0	0	0	2
OTU1436	0	0	0	5
OTU1437	0	2	1	8
OTU1438	0	0	0	3
OTU1439	0	0	0	3
OTU1440	0	0	2	3
OTU1441	0	0	0	3
OTU1442	0	3	0	2
OTU1443	0	2	0	6
OTU1444	0	0	0	2
OTU1445	0	0	1	2
OTU1446	0	0	0	2
OTU1447	0	0	0	6
OTU1448	0	0	0	3
OTU1449	0	0	0	4
OTU1450	0	6	3	25
OTU1451	0	0	0	2
OTU1452	0	0	0	2
OTU1453	0	0	0	2
OTU1454	0	0	0	3
OTU1455	0	0	0	2
OTU1456	0	0	0	6
OTU1457	0	0	0	3
OTU1458	0	0	0	3
OTU1459	0	7	1	7
OTU1460	0	1	0	2
OTU1461	0	0	0	2
OTU1462	0	0	0	3
OTU1463	0	0	0	2
OTU1464	0	0	0	3
OTU1465	0	0	0	2
OTU1466	0	0	0	2
OTU1467	1	0	2	3
OTU1468	1	5	0	5
OTU1469	0	0	0	2
OTU1470	0	0	0	3
OTU1471	0	0	0	2
OTU1472	0	0	0	2
OTU1473	0	0	0	2
OTU1474	0	0	0	2
OTU1475	0	0	0	4
OTU1476	0	0	0	2
OTU1477	0	1	0	2
OTU1478	0	2	0	3
OTU1479	0	0	0	2
OTU1480	0	3	1	5
OTU1481	0	0	0	2
OTU1482	0	0	1	5
OTU1483	0	0	1	3
OTU1484	0	0	0	3
OTU1485	0	0	0	2
OTU1486	16	37	13	15
OTU1487	0	0	0	3
OTU1488	0	0	0	2
OTU1489	0	1	0	2
OTU1490	1	12	0	11
OTU1491	0	0	2	2
OTU1492	0	0	0	2
OTU1493	0	0	0	2
OTU1494	0	0	0	2
OTU1495	0	0	0	2
OTU1496	0	0	0	2
OTU1497	0	0	0	2
OTU1498	0	0	0	2
OTU1499	0	0	0	2
OTU1500	0	0	0	3
OTU1501	0	0	0	4
OTU1502	0	0	0	2
OTU1503	0	0	0	2
OTU1504	0	0	0	2
OTU1505	0	0	0	2
OTU1506	0	0	0	3
OTU1507	0	0	3	4
OTU1508	0	0	0	2
OTU1509	0	0	0	3
OTU1510	0	0	0	2
OTU1511	0	0	0	2
OTU1512	0	0	0	3
OTU1513	0	1	0	6
OTU1514	3	6	1	34
OTU1515	0	0	0	2
OTU1516	0	0	0	2
OTU1517	0	0	1	2
OTU1518	0	0	3	2
OTU1519	2	1	5	5
OTU1520	0	3	0	2
OTU1521	0	2	0	5
OTU1522	0	0	0	2
OTU1523	0	0	0	3
OTU1524	18	60	17	80
OTU1525	0	3	0	4
OTU1526	0	2	0	3
OTU1527	0	0	0	2
OTU1528	0	0	0	3
OTU1529	0	0	0	3
OTU1530	1	0	3	4
OTU1531	0	0	0	2
OTU1532	0	0	0	6
OTU1533	0	0	0	3
OTU1534	1	1	2	8
OTU1535	0	0	0	2
OTU1536	0	0	0	2
OTU1537	0	1	0	2
OTU1538	0	0	0	3
OTU1539	0	0	0	3
OTU1540	0	0	0	2
OTU1541	0	0	0	2
OTU1542	0	1	0	4
OTU1543	0	0	0	3
OTU1544	0	2	0	8
OTU1545	0	0	0	2
OTU1546	0	0	0	2
OTU1547	0	0	0	3
OTU1548	0	0	0	2
OTU1549	0	0	0	2
OTU1550	0	1	0	2
OTU1551	0	0	0	2
OTU1552	0	0	0	4
OTU1553	0	0	0	2
OTU1554	2	0	1	10
OTU1555	0	0	0	3
OTU1556	0	0	0	3
OTU1557	0	0	0	6
OTU1558	0	0	0	3
OTU1559	0	0	0	2
OTU1560	0	0	0	2
OTU1561	0	0	0	2
OTU1562	0	0	0	3
OTU1563	1	3	2	19
OTU1564	0	0	0	3
OTU1565	0	0	0	2
OTU1566	0	1	1	4
OTU1567	1	14	1	9
OTU1568	0	0	0	2
OTU1569	0	0	0	3
OTU1570	0	0	0	2
OTU1571	0	0	0	2
OTU1572	0	0	0	2
OTU1573	0	0	0	2
OTU1574	0	8	0	16
OTU1575	0	0	0	2
OTU1576	13	8	1	9
OTU1577	0	0	0	2
OTU1578	0	0	0	2
OTU1579	0	0	0	2
OTU1580	0	1	1	7
OTU1581	0	0	0	4
OTU1582	0	0	0	2
OTU1583	0	0	0	3
OTU1584	0	0	0	2
OTU1585	0	0	0	2
OTU1586	0	0	0	2
OTU1587	0	0	0	2
OTU1588	0	0	0	2
OTU1589	0	0	0	3
OTU1590	0	0	0	2
OTU1591	0	0	0	3
OTU1592	0	0	0	2
OTU1593	0	1	0	7
OTU1594	0	0	1	2
OTU1595	0	0	0	2
OTU1596	0	0	0	2
OTU1597	0	2	0	6
OTU1598	0	0	0	3
OTU1599	0	0	0	2
OTU1600	0	0	0	4
OTU1601	0	0	0	2
OTU1602	0	0	0	2
OTU1603	0	0	0	3
OTU1604	0	3	0	4
OTU1605	0	0	0	2
OTU1606	0	6	0	12
OTU1607	0	0	0	2
OTU1608	0	0	0	2
OTU1609	0	0	0	2
OTU1610	0	0	0	2
OTU1611	0	0	0	3
OTU1612	0	0	0	2
OTU1613	0	0	0	10
OTU1614	0	0	0	3
OTU1615	0	0	0	2
OTU1616	0	0	0	2
OTU1617	0	0	0	2
OTU1618	0	5	2	24
OTU1619	0	3	0	13
OTU1620	0	0	0	2
OTU1621	1	0	4	3
OTU1622	0	0	0	2
OTU1623	0	0	0	2
OTU1624	0	0	0	2
OTU1625	0	0	0	2
OTU1626	0	0	0	4
OTU1627	0	0	0	2
OTU1628	0	0	0	2
OTU1629	0	2	0	2
OTU1630	0	0	0	2
OTU1631	0	2	0	6
OTU1632	0	0	0	2
OTU1633	0	1	0	2
OTU1634	0	0	0	2
OTU1635	0	0	0	2
OTU1636	0	0	0	2
OTU1637	0	30	0	23
OTU1638	1	0	0	7
OTU1639	0	0	0	3
OTU1640	0	0	0	3
OTU1641	0	0	0	3
OTU1642	0	0	0	2
OTU1643	0	0	0	2
OTU1644	0	0	0	2
OTU1645	0	0	0	2
OTU1646	0	0	0	2
OTU1647	0	0	0	2
OTU1648	0	0	0	2
OTU1649	0	0	0	4
OTU1650	0	0	0	3
OTU1651	0	0	0	3
OTU1652	0	0	0	3
OTU1653	0	1	0	3
OTU1654	0	0	0	2
OTU1655	0	1	0	2
OTU1656	0	0	0	4
OTU1657	0	0	0	3
OTU1658	0	0	0	14
OTU1659	0	0	0	3
OTU1660	0	3	0	4
OTU1661	0	0	0	3
OTU1662	0	0	0	2
OTU1663	0	0	0	3
OTU1664	0	0	0	2
OTU1665	0	0	0	7
OTU1666	0	1	0	2
OTU1667	0	4	0	5
OTU1668	0	0	0	2
OTU1669	0	0	0	2
OTU1670	0	0	0	2
OTU1671	0	0	0	4
OTU1672	0	0	0	2
OTU1673	0	0	0	2
OTU1674	0	0	0	2
OTU1675	1	15	0	17
OTU1676	0	0	0	5
OTU1677	0	0	0	2
OTU1678	0	0	0	2
OTU1679	0	0	0	2
OTU1680	0	1	0	2
OTU1681	0	0	0	3
OTU1682	0	3	0	3
OTU1683	0	0	0	2
OTU1684	0	0	0	2
OTU1685	1	0	0	2
OTU1686	0	0	0	2
OTU1687	0	0	0	2
OTU1688	1	0	3	4
OTU1689	0	1	0	2
OTU1690	0	0	0	2
OTU1691	0	0	0	2
OTU1692	4	1	0	4
OTU1693	0	0	0	2
OTU1694	0	0	0	2
OTU1695	0	0	0	2
OTU1696	0	0	0	3
OTU1697	0	0	0	2
OTU1698	0	0	0	3
OTU1699	0	0	0	2
OTU1700	0	0	0	2
OTU1701	0	0	0	3
OTU1702	0	5	0	3
OTU1703	0	0	0	2
OTU1704	0	0	0	2
OTU1705	0	1	0	5
OTU1706	0	0	0	2
OTU1707	0	2	0	3
OTU1708	0	0	0	2
OTU1709	0	0	0	2
OTU1710	2	4	1	8
OTU1711	0	0	0	2
OTU1712	0	0	0	2
OTU1713	0	0	0	2
OTU1714	0	0	0	3
OTU1715	0	0	0	2
OTU1716	0	1	0	2
OTU1717	0	0	0	2
OTU1718	0	0	0	2
OTU1719	0	0	0	3
OTU1720	0	0	0	2
OTU1721	0	0	0	2
OTU1722	0	0	1	3
OTU1723	0	0	0	4
OTU1724	0	0	0	2
OTU1725	1	0	2	2
OTU1726	0	3	1	5
OTU1727	0	0	0	2
OTU1728	0	0	0	2
OTU1729	0	0	0	2
OTU1730	16	50	6	57
OTU1731	2	2	2	7
OTU1732	0	0	0	4
OTU1733	0	0	0	2
OTU1734	0	0	0	3
OTU1735	0	0	0	2
OTU1736	0	0	0	2
OTU1737	0	0	0	2
OTU1738	0	0	0	5
OTU1739	0	0	2	4
OTU1740	0	0	0	2
OTU1741	0	0	0	2
OTU1742	0	0	1	7
OTU1743	0	0	0	2
OTU1744	0	0	0	4

## Sheet: fig5
Table S4 Different microbial species in water
F1 vs F2	G1-propotion	F2-propotion	odds_ratio	pvalue	corrected_pvalue			E1 vs E2	E1-propotion	E2-propotion	odds_ratio	pvalue	corrected_pvalue
d__Bacteria; k__norank_d__Bacteria; p__Proteobacteria; c__Alphaproteobacteria; o__Rhodobacterales; f__Rhodobacteraceae; g__HIMB11	18.57	27.59	0.598731	3.172e-266	4.431e-264			d__Bacteria; k__norank_d__Bacteria; p__Proteobacteria; c__Alphaproteobacteria; o__Rhodobacterales; f__Rhodobacteraceae; g__HIMB11	18.57	27.59	0.598731	3.172e-266	4.431e-264
d__Bacteria; k__norank_d__Bacteria; p__Cyanobacteria; c__Cyanobacteriia; o__Chloroplast; f__norank_o__Chloroplast; g__norank_f__norank_o__Chloroplast	11.57	11.62	0.995947	0.8401	1			d__Bacteria; k__norank_d__Bacteria; p__Cyanobacteria; c__Cyanobacteriia; o__Chloroplast; f__norank_o__Chloroplast; g__norank_f__norank_o__Chloroplast	11.57	11.62	0.995947	0.8401	1
d__Bacteria; k__norank_d__Bacteria; p__Actinobacteriota; c__Acidimicrobiia; o__Actinomarinales; f__Actinomarinaceae; g__Candidatus_Actinomarina	6.413	6.755	0.945804	0.02558	0.1094			d__Bacteria; k__norank_d__Bacteria; p__Actinobacteriota; c__Acidimicrobiia; o__Actinomarinales; f__Actinomarinaceae; g__Candidatus_Actinomarina	6.413	6.755	0.945804	0.02558	0.1094
d__Bacteria; k__norank_d__Bacteria; p__Proteobacteria; c__Gammaproteobacteria; o__Cellvibrionales; f__Halieaceae; g__OM60NOR5_clade	9.168	3.896	2.48964	1.865e-270	3.908e-268			d__Bacteria; k__norank_d__Bacteria; p__Proteobacteria; c__Gammaproteobacteria; o__Cellvibrionales; f__Halieaceae; g__OM60NOR5_clade	9.168	3.896	2.48964	1.865e-270	3.908e-268
d__Bacteria; k__norank_d__Bacteria; p__Cyanobacteria; c__Cyanobacteriia; o__Synechococcales; f__Cyanobiaceae; g__Cyanobium_PCC-6307	2.647	3.665	0.714704	2.869e-21	8.013e-20			d__Bacteria; k__norank_d__Bacteria; p__Cyanobacteria; c__Cyanobacteriia; o__Synechococcales; f__Cyanobiaceae; g__Cyanobium_PCC-6307	2.647	3.665	0.714704	2.869e-21	8.013e-20
d__Bacteria; k__norank_d__Bacteria; p__Bacteroidota; c__Bacteroidia; o__Flavobacteriales; f__Flavobacteriaceae; g__norank_f__Flavobacteriaceae	3.61	2.102	1.74422	1.885e-49	1.58e-47			d__Bacteria; k__norank_d__Bacteria; p__Bacteroidota; c__Bacteroidia; o__Flavobacteriales; f__Flavobacteriaceae; g__norank_f__Flavobacteriaceae	3.61	2.102	1.74422	1.885e-49	1.58e-47
d__Bacteria; k__norank_d__Bacteria; p__Actinobacteriota; c__Acidimicrobiia; o__Microtrichales; f__Ilumatobacteraceae; g__norank_f__Ilumatobacteraceae	4.03	1.272	3.26082	1.274e-179	1.334e-177			d__Bacteria; k__norank_d__Bacteria; p__Actinobacteriota; c__Acidimicrobiia; o__Microtrichales; f__Ilumatobacteraceae; g__norank_f__Ilumatobacteraceae	4.03	1.272	3.26082	1.274e-179	1.334e-177
d__Bacteria; k__norank_d__Bacteria; p__Proteobacteria; c__Alphaproteobacteria; o__Rhodobacterales; f__Rhodobacteraceae; g__unclassified_f__Rhodobacteraceae	1.826	3.107	0.580036	2.032e-41	1.216e-39			d__Bacteria; k__norank_d__Bacteria; p__Proteobacteria; c__Alphaproteobacteria; o__Rhodobacterales; f__Rhodobacteraceae; g__unclassified_f__Rhodobacteraceae	1.826	3.107	0.580036	2.032e-41	1.216e-39
d__Bacteria; k__norank_d__Bacteria; p__Proteobacteria; c__Alphaproteobacteria; o__Rhodobacterales; f__Rhodobacteraceae; g__Aestuariicoccus	1.951	2.318	0.838484	3.961e-05	0.0003457			d__Bacteria; k__norank_d__Bacteria; p__Proteobacteria; c__Alphaproteobacteria; o__Rhodobacterales; f__Rhodobacteraceae; g__Aestuariicoccus	1.951	2.318	0.838484	3.961e-05	0.0003457
d__Bacteria; k__norank_d__Bacteria; p__Bacteroidota; c__Bacteroidia; o__Flavobacteriales; f__Flavobacteriaceae; g__NS5_marine_group	2.558	1.315	1.97012	2.329e-49	1.626e-47			d__Bacteria; k__norank_d__Bacteria; p__Bacteroidota; c__Bacteroidia; o__Flavobacteriales; f__Flavobacteriaceae; g__NS5_marine_group	2.558	1.315	1.97012	2.329e-49	1.626e-47
d__Bacteria; k__norank_d__Bacteria; p__Actinobacteriota; c__Acidimicrobiia; o__Microtrichales; f__Microtrichaceae; g__Sva0996_marine_group	2.392	1.457	1.65726	1.376e-28	6.406e-27			d__Bacteria; k__norank_d__Bacteria; p__Actinobacteriota; c__Acidimicrobiia; o__Microtrichales; f__Microtrichaceae; g__Sva0996_marine_group	2.392	1.457	1.65726	1.376e-28	6.406e-27
d__Bacteria; k__norank_d__Bacteria; p__Bacteroidota; c__Bacteroidia; o__Flavobacteriales; f__Flavobacteriaceae; g__NS4_marine_group	2.356	1.491	1.59392	1.13e-24	3.383e-23			d__Bacteria; k__norank_d__Bacteria; p__Bacteroidota; c__Bacteroidia; o__Flavobacteriales; f__Flavobacteriaceae; g__NS4_marine_group	2.356	1.491	1.59392	1.13e-24	3.383e-23
d__Bacteria; k__norank_d__Bacteria; p__Proteobacteria; c__Gammaproteobacteria; o__SAR86_clade; f__norank_o__SAR86_clade; g__norank_f__norank_o__SAR86_clade	1.518	2.146	0.702725	2.728e-14	5.195e-13			d__Bacteria; k__norank_d__Bacteria; p__Proteobacteria; c__Gammaproteobacteria; o__SAR86_clade; f__norank_o__SAR86_clade; g__norank_f__norank_o__SAR86_clade	1.518	2.146	0.702725	2.728e-14	5.195e-13
d__Bacteria; k__norank_d__Bacteria; p__Bacteroidota; c__Bacteroidia; o__Flavobacteriales; f__Cryomorphaceae; g__norank_f__Cryomorphaceae	1.686	1.83	0.920079	0.07915	0.2551			d__Bacteria; k__norank_d__Bacteria; p__Bacteroidota; c__Bacteroidia; o__Flavobacteriales; f__Cryomorphaceae; g__norank_f__Cryomorphaceae	1.686	1.83	0.920079	0.07915	0.2551
d__Bacteria; k__norank_d__Bacteria; p__Proteobacteria; c__Alphaproteobacteria; o__Rhizobiales; f__Stappiaceae; g__norank_f__Stappiaceae	2.155	1.33	1.63384	9.406e-25	3.032e-23			d__Bacteria; k__norank_d__Bacteria; p__Proteobacteria; c__Alphaproteobacteria; o__Rhizobiales; f__Stappiaceae; g__norank_f__Stappiaceae	2.155	1.33	1.63384	9.406e-25	3.032e-23
d__Bacteria; k__norank_d__Bacteria; p__Proteobacteria; c__Alphaproteobacteria; o__Rhodospirillales; f__AEGEAN-169_marine_group; g__norank_f__AEGEAN-169_marine_group	1.268	1.709	0.738663	3.55e-09	4.649e-08			d__Bacteria; k__norank_d__Bacteria; p__Proteobacteria; c__Alphaproteobacteria; o__Rhodospirillales; f__AEGEAN-169_marine_group; g__norank_f__AEGEAN-169_marine_group	1.268	1.709	0.738663	3.55e-09	4.649e-08
d__Bacteria; k__norank_d__Bacteria; p__Cyanobacteria; c__Cyanobacteriia; o__Synechococcales; f__Cyanobiaceae; g__Synechococcus_CC9902	1.196	1.665	0.714776	1.437e-10	2.151e-09			d__Bacteria; k__norank_d__Bacteria; p__Cyanobacteria; c__Cyanobacteriia; o__Synechococcales; f__Cyanobiaceae; g__Synechococcus_CC9902	1.196	1.665	0.714776	1.437e-10	2.151e-09
d__Bacteria; k__norank_d__Bacteria; p__Proteobacteria; c__Gammaproteobacteria; o__Oceanospirillales; f__Nitrincolaceae; g__Marinobacterium	0.1268	2.43	0.0509724	1.052e-295	4.407e-293			d__Bacteria; k__norank_d__Bacteria; p__Proteobacteria; c__Gammaproteobacteria; o__Oceanospirillales; f__Nitrincolaceae; g__Marinobacterium	0.1268	2.43	0.0509724	1.052e-295	4.407e-293
d__Bacteria; k__norank_d__Bacteria; p__Proteobacteria; c__Alphaproteobacteria; o__Rhodobacterales; f__Rhodobacteraceae; g__Maritimibacter	1.304	1.183	1.10374	0.08027	0.2568			d__Bacteria; k__norank_d__Bacteria; p__Proteobacteria; c__Alphaproteobacteria; o__Rhodobacterales; f__Rhodobacteraceae; g__Maritimibacter	1.304	1.183	1.10374	0.08027	0.2568
d__Bacteria; k__norank_d__Bacteria; p__Proteobacteria; c__Alphaproteobacteria; o__Sphingomonadales; f__Sphingomonadaceae; g__unclassified_f__Sphingomonadaceae	1.332	0.6623	2.02506	2.669e-28	1.118e-26			d__Bacteria; k__norank_d__Bacteria; p__Proteobacteria; c__Alphaproteobacteria; o__Sphingomonadales; f__Sphingomonadaceae; g__unclassified_f__Sphingomonadaceae	1.332	0.6623	2.02506	2.669e-28	1.118e-26
d__Bacteria; k__norank_d__Bacteria; p__Proteobacteria; c__Alphaproteobacteria; o__Rhodobacterales; f__Rhodobacteraceae; g__Marivita	1.067	0.8666	1.23393	0.0009563	0.006463			d__Bacteria; k__norank_d__Bacteria; p__Proteobacteria; c__Alphaproteobacteria; o__Rhodobacterales; f__Rhodobacteraceae; g__Marivita	1.067	0.8666	1.23393	0.0009563	0.006463
d__Bacteria; k__norank_d__Bacteria; p__Proteobacteria; c__Gammaproteobacteria; o__Cellvibrionales; f__Halieaceae; g__Luminiphilus	1.018	0.9083	1.12207	0.07258	0.2394			d__Bacteria; k__norank_d__Bacteria; p__Proteobacteria; c__Gammaproteobacteria; o__Cellvibrionales; f__Halieaceae; g__Luminiphilus	1.018	0.9083	1.12207	0.07258	0.2394
d__Bacteria; k__norank_d__Bacteria; p__Proteobacteria; c__Alphaproteobacteria; o__Rhodobacterales; f__Rhodobacteraceae; g__Ascidiaceihabitans	0.9669	0.9442	1.02429	0.728	0.9219			d__Bacteria; k__norank_d__Bacteria; p__Proteobacteria; c__Alphaproteobacteria; o__Rhodobacterales; f__Rhodobacteraceae; g__Ascidiaceihabitans	0.9669	0.9442	1.02429	0.728	0.9219
d__Bacteria; k__norank_d__Bacteria; p__Bacteroidota; c__Bacteroidia; o__Flavobacteriales; f__NS9_marine_group; g__norank_f__NS9_marine_group	0.9821	0.7588	1.29718	0.0001048	0.0008785			d__Bacteria; k__norank_d__Bacteria; p__Bacteroidota; c__Bacteroidia; o__Flavobacteriales; f__NS9_marine_group; g__norank_f__NS9_marine_group	0.9821	0.7588	1.29718	0.0001048	0.0008785
d__Bacteria; k__norank_d__Bacteria; p__Bacteroidota; c__Bacteroidia; o__Flavobacteriales; f__Flavobacteriaceae; g__Formosa	1.041	0.5752	1.8177	2.33e-17	5.744e-16			d__Bacteria; k__norank_d__Bacteria; p__Bacteroidota; c__Bacteroidia; o__Flavobacteriales; f__Flavobacteriaceae; g__Formosa	1.041	0.5752	1.8177	2.33e-17	5.744e-16
d__Bacteria; k__norank_d__Bacteria; p__Proteobacteria; c__Alphaproteobacteria; o__Puniceispirillales; f__SAR116_clade; g__norank_f__SAR116_clade	0.6169	0.9404	0.653806	2.376e-09	3.319e-08			d__Bacteria; k__norank_d__Bacteria; p__Proteobacteria; c__Alphaproteobacteria; o__Puniceispirillales; f__SAR116_clade; g__norank_f__SAR116_clade	0.6169	0.9404	0.653806	2.376e-09	3.319e-08
d__Bacteria; k__norank_d__Bacteria; p__Actinobacteriota; c__Actinobacteria; o__Micrococcales; f__Microbacteriaceae; g__Candidatus_Aquiluna	0.9934	0.5223	1.9112	7.489e-19	1.961e-17			d__Bacteria; k__norank_d__Bacteria; p__Actinobacteriota; c__Actinobacteria; o__Micrococcales; f__Microbacteriaceae; g__Candidatus_Aquiluna	0.9934	0.5223	1.9112	7.489e-19	1.961e-17
d__Bacteria; k__norank_d__Bacteria; p__Actinobacteriota; c__Actinobacteria; o__PeM15; f__norank_o__PeM15; g__norank_f__norank_o__PeM15	1.088	0.4049	2.70557	3.16e-39	1.655e-37			d__Bacteria; k__norank_d__Bacteria; p__Actinobacteriota; c__Actinobacteria; o__PeM15; f__norank_o__PeM15; g__norank_f__norank_o__PeM15	1.088	0.4049	2.70557	3.16e-39	1.655e-37
d__Bacteria; k__norank_d__Bacteria; p__Verrucomicrobiota; c__Verrucomicrobiae; o__Verrucomicrobiales; f__Rubritaleaceae; g__Persicirhabdus	0.5336	0.9423	0.563945	7.491e-15	1.495e-13			d__Bacteria; k__norank_d__Bacteria; p__Verrucomicrobiota; c__Verrucomicrobiae; o__Verrucomicrobiales; f__Rubritaleaceae; g__Persicirhabdus	0.5336	0.9423	0.563945	7.491e-15	1.495e-13
d__Bacteria; k__norank_d__Bacteria; p__Proteobacteria; c__Gammaproteobacteria; o__Burkholderiales; f__Methylophilaceae; g__OM43_clade	0.7626	0.492	1.55421	2.81e-08	3.568e-07			d__Bacteria; k__norank_d__Bacteria; p__Proteobacteria; c__Gammaproteobacteria; o__Burkholderiales; f__Methylophilaceae; g__OM43_clade	0.7626	0.492	1.55421	2.81e-08	3.568e-07
d__Bacteria; k__norank_d__Bacteria; p__Firmicutes; c__Bacilli; o__Acholeplasmatales; f__Acholeplasmataceae; g__Acholeplasma	0.5677	0.6131	0.925529	0.3558	0.6625			d__Bacteria; k__norank_d__Bacteria; p__Firmicutes; c__Bacilli; o__Acholeplasmatales; f__Acholeplasmataceae; g__Acholeplasma	0.5677	0.6131	0.925529	0.3558	0.6625
d__Bacteria; k__norank_d__Bacteria; p__Proteobacteria; c__Alphaproteobacteria; o__Parvibaculales; f__PS1_clade; g__norank_f__PS1_clade	0.2327	0.6793	0.341071	6.039e-28	2.3e-26			d__Bacteria; k__norank_d__Bacteria; p__Proteobacteria; c__Alphaproteobacteria; o__Parvibaculales; f__PS1_clade; g__norank_f__PS1_clade	0.2327	0.6793	0.341071	6.039e-28	2.3e-26
d__Bacteria; k__norank_d__Bacteria; p__Proteobacteria; c__Gammaproteobacteria; o__Oceanospirillales; f__Litoricolaceae; g__Litoricola	0.2933	0.5733	0.510121	3.821e-12	6.404e-11			d__Bacteria; k__norank_d__Bacteria; p__Proteobacteria; c__Gammaproteobacteria; o__Oceanospirillales; f__Litoricolaceae; g__Litoricola	0.2933	0.5733	0.510121	3.821e-12	6.404e-11
d__Bacteria; k__norank_d__Bacteria; p__Proteobacteria; c__Gammaproteobacteria; o__Oceanospirillales; f__Nitrincolaceae; g__norank_f__Nitrincolaceae	0.1949	0.5885	0.329868	1.913e-25	6.68e-24			d__Bacteria; k__norank_d__Bacteria; p__Proteobacteria; c__Gammaproteobacteria; o__Oceanospirillales; f__Nitrincolaceae; g__norank_f__Nitrincolaceae	0.1949	0.5885	0.329868	1.913e-25	6.68e-24
d__Bacteria; k__norank_d__Bacteria; p__Proteobacteria; c__Alphaproteobacteria; o__Puniceispirillales; f__SAR116_clade; g__Candidatus_Puniceispirillum	0.2895	0.4825	0.598845	4.78e-07	5.135e-06			d__Bacteria; k__norank_d__Bacteria; p__Proteobacteria; c__Alphaproteobacteria; o__Puniceispirillales; f__SAR116_clade; g__Candidatus_Puniceispirillum	0.2895	0.4825	0.598845	4.78e-07	5.135e-06
d__Bacteria; k__norank_d__Bacteria; p__unclassified_k__norank_d__Bacteria; c__unclassified_k__norank_d__Bacteria; o__unclassified_k__norank_d__Bacteria; f__unclassified_k__norank_d__Bacteria; g__unclassified_k__norank_d__Bacteria	0.3482	0.3557	0.978646	0.8762	1			d__Bacteria; k__norank_d__Bacteria; p__unclassified_k__norank_d__Bacteria; c__unclassified_k__norank_d__Bacteria; o__unclassified_k__norank_d__Bacteria; f__unclassified_k__norank_d__Bacteria; g__unclassified_k__norank_d__Bacteria	0.3482	0.3557	0.978646	0.8762	1
d__Bacteria; k__norank_d__Bacteria; p__Proteobacteria; c__Gammaproteobacteria; o__Vibrionales; f__Vibrionaceae; g__Vibrio	0.246	0.4447	0.552096	4.027e-08	4.687e-07			d__Bacteria; k__norank_d__Bacteria; p__Proteobacteria; c__Gammaproteobacteria; o__Vibrionales; f__Vibrionaceae; g__Vibrio	0.246	0.4447	0.552096	4.027e-08	4.687e-07
d__Bacteria; k__norank_d__Bacteria; p__Bdellovibrionota; c__Bdellovibrionia; o__Bdellovibrionales; f__Bdellovibrionaceae; g__OM27_clade	0.3822	0.2649	1.44454	0.0009267	0.006366			d__Bacteria; k__norank_d__Bacteria; p__Bdellovibrionota; c__Bdellovibrionia; o__Bdellovibrionales; f__Bdellovibrionaceae; g__OM27_clade	0.3822	0.2649	1.44454	0.0009267	0.006366
d__Bacteria; k__norank_d__Bacteria; p__Bdellovibrionota; c__Oligoflexia; o__Oligoflexales; f__norank_o__Oligoflexales; g__norank_f__norank_o__Oligoflexales	0.422	0.2157	1.96017	2.794e-09	3.776e-08			d__Bacteria; k__norank_d__Bacteria; p__Bdellovibrionota; c__Oligoflexia; o__Oligoflexales; f__norank_o__Oligoflexales; g__norank_f__norank_o__Oligoflexales	0.422	0.2157	1.96017	2.794e-09	3.776e-08
d__Bacteria; k__norank_d__Bacteria; p__Bacteroidota; c__Bacteroidia; o__Chitinophagales; f__Saprospiraceae; g__norank_f__Saprospiraceae	0.4087	0.2176	1.88184	2.908e-08	3.584e-07			d__Bacteria; k__norank_d__Bacteria; p__Bacteroidota; c__Bacteroidia; o__Chitinophagales; f__Saprospiraceae; g__norank_f__Saprospiraceae	0.4087	0.2176	1.88184	2.908e-08	3.584e-07
d__Bacteria; k__norank_d__Bacteria; p__Bacteroidota; c__Bacteroidia; o__Sphingobacteriales; f__NS11-12_marine_group; g__norank_f__NS11-12_marine_group	0.3236	0.299	1.08252	0.5076	0.6976			d__Bacteria; k__norank_d__Bacteria; p__Bacteroidota; c__Bacteroidia; o__Sphingobacteriales; f__NS11-12_marine_group; g__norank_f__NS11-12_marine_group	0.3236	0.299	1.08252	0.5076	0.6976
d__Bacteria; k__norank_d__Bacteria; p__Proteobacteria; c__Alphaproteobacteria; o__Caulobacterales; f__Hyphomonadaceae; g__unclassified_f__Hyphomonadaceae	0.352	0.2498	1.41053	0.002857	0.01686			d__Bacteria; k__norank_d__Bacteria; p__Proteobacteria; c__Alphaproteobacteria; o__Caulobacterales; f__Hyphomonadaceae; g__unclassified_f__Hyphomonadaceae	0.352	0.2498	1.41053	0.002857	0.01686
d__Bacteria; k__norank_d__Bacteria; p__Proteobacteria; c__Gammaproteobacteria; o__Thiotrichales; f__Thiotrichaceae; g__norank_f__Thiotrichaceae	0.2195	0.3784	0.579083	2.572e-06	2.694e-05			d__Bacteria; k__norank_d__Bacteria; p__Proteobacteria; c__Gammaproteobacteria; o__Thiotrichales; f__Thiotrichaceae; g__norank_f__Thiotrichaceae	0.2195	0.3784	0.579083	2.572e-06	2.694e-05
d__Bacteria; k__norank_d__Bacteria; p__Bacteroidota; c__Bacteroidia; o__unclassified_c__Bacteroidia; f__unclassified_c__Bacteroidia; g__unclassified_c__Bacteroidia	0.2971	0.2838	1.04682	0.7317	0.9235			d__Bacteria; k__norank_d__Bacteria; p__Bacteroidota; c__Bacteroidia; o__unclassified_c__Bacteroidia; f__unclassified_c__Bacteroidia; g__unclassified_c__Bacteroidia	0.2971	0.2838	1.04682	0.7317	0.9235
d__Bacteria; k__norank_d__Bacteria; p__Bacteroidota; c__Bacteroidia; o__Flavobacteriales; f__Crocinitomicaceae; g__Fluviicola	0.3974	0.1627	2.44772	3.679e-13	6.423e-12			d__Bacteria; k__norank_d__Bacteria; p__Bacteroidota; c__Bacteroidia; o__Flavobacteriales; f__Crocinitomicaceae; g__Fluviicola	0.3974	0.1627	2.44772	3.679e-13	6.423e-12
d__Bacteria; k__norank_d__Bacteria; p__Proteobacteria; c__Gammaproteobacteria; o__Oceanospirillales; f__Alcanivoracaceae1; g__Alcanivorax	0.1589	0.3652	0.434312	4.625e-11	7.177e-10			d__Bacteria; k__norank_d__Bacteria; p__Proteobacteria; c__Gammaproteobacteria; o__Oceanospirillales; f__Alcanivoracaceae1; g__Alcanivorax	0.1589	0.3652	0.434312	4.625e-11	7.177e-10
d__Bacteria; k__norank_d__Bacteria; p__Verrucomicrobiota; c__Verrucomicrobiae; o__Verrucomicrobiales; f__Rubritaleaceae; g__Roseibacillus	0.1589	0.2819	0.56307	2.411e-05	0.0002196			d__Bacteria; k__norank_d__Bacteria; p__Verrucomicrobiota; c__Verrucomicrobiae; o__Verrucomicrobiales; f__Rubritaleaceae; g__Roseibacillus	0.1589	0.2819	0.56307	2.411e-05	0.0002196
d__Bacteria; k__norank_d__Bacteria; p__Bacteroidota; c__Bacteroidia; o__Flavobacteriales; f__Flavobacteriaceae; g__Polaribacter	0.2403	0.1968	1.22168	0.1472	0.383			d__Bacteria; k__norank_d__Bacteria; p__Bacteroidota; c__Bacteroidia; o__Flavobacteriales; f__Flavobacteriaceae; g__Polaribacter	0.2403	0.1968	1.22168	0.1472	0.383
d__Bacteria; k__norank_d__Bacteria; p__Proteobacteria; c__Alphaproteobacteria; o__Rhodobacterales; f__Rhodobacteraceae; g__Ruegeria	0.2063	0.2157	0.956037	0.7887	0.9835			d__Bacteria; k__norank_d__Bacteria; p__Proteobacteria; c__Alphaproteobacteria; o__Rhodobacterales; f__Rhodobacteraceae; g__Ruegeria	0.2063	0.2157	0.956037	0.7887	0.9835
d__Bacteria; k__norank_d__Bacteria; p__Planctomycetota; c__OM190; o__norank_c__OM190; f__norank_o__norank_c__OM190; g__norank_f__norank_o__norank_c__OM190	0.1798	0.2195	0.818642	0.168	0.4345			d__Bacteria; k__norank_d__Bacteria; p__Planctomycetota; c__OM190; o__norank_c__OM190; f__norank_o__norank_c__OM190; g__norank_f__norank_o__norank_c__OM190	0.1798	0.2195	0.818642	0.168	0.4345
d__Bacteria; k__norank_d__Bacteria; p__Actinobacteriota; c__Thermoleophilia; o__Gaiellales; f__norank_o__Gaiellales; g__norank_f__norank_o__Gaiellales	0.3046	0.08704	3.50727	3.525e-16	7.385e-15			d__Bacteria; k__norank_d__Bacteria; p__Actinobacteriota; c__Thermoleophilia; o__Gaiellales; f__norank_o__Gaiellales; g__norank_f__norank_o__Gaiellales	0.3046	0.08704	3.50727	3.525e-16	7.385e-15
d__Bacteria; k__norank_d__Bacteria; p__Proteobacteria; c__Gammaproteobacteria; o__Alteromonadales; f__Alteromonadaceae; g__norank_f__Alteromonadaceae	0.07947	0.3009	0.26359	3.017e-17	7.024e-16			d__Bacteria; k__norank_d__Bacteria; p__Proteobacteria; c__Gammaproteobacteria; o__Alteromonadales; f__Alteromonadaceae; g__norank_f__Alteromonadaceae	0.07947	0.3009	0.26359	3.017e-17	7.024e-16
d__Bacteria; k__norank_d__Bacteria; p__Actinobacteriota; c__Acidimicrobiia; o__Microtrichales; f__Ilumatobacteraceae; g__unclassified_f__Ilumatobacteraceae	0.263	0.0984	2.67761	2.311e-10	3.34e-09			d__Bacteria; k__norank_d__Bacteria; p__Actinobacteriota; c__Acidimicrobiia; o__Microtrichales; f__Ilumatobacteraceae; g__unclassified_f__Ilumatobacteraceae	0.263	0.0984	2.67761	2.311e-10	3.34e-09
d__Bacteria; k__norank_d__Bacteria; p__Proteobacteria; c__Alphaproteobacteria; o__Rhodobacterales; f__Rhodobacteraceae; g__norank_f__Rhodobacteraceae	0.1381	0.21	0.65719	0.006179	0.03236			d__Bacteria; k__norank_d__Bacteria; p__Proteobacteria; c__Alphaproteobacteria; o__Rhodobacterales; f__Rhodobacteraceae; g__norank_f__Rhodobacteraceae	0.1381	0.21	0.65719	0.006179	0.03236
d__Bacteria; k__norank_d__Bacteria; p__Proteobacteria; c__Gammaproteobacteria; o__Cellvibrionales; f__Halieaceae; g__unclassified_f__Halieaceae	0.1779	0.1646	1.08057	0.6555	0.8529			d__Bacteria; k__norank_d__Bacteria; p__Proteobacteria; c__Gammaproteobacteria; o__Cellvibrionales; f__Halieaceae; g__unclassified_f__Halieaceae	0.1779	0.1646	1.08057	0.6555	0.8529
d__Bacteria; k__norank_d__Bacteria; p__Proteobacteria; c__Alphaproteobacteria; o__unclassified_c__Alphaproteobacteria; f__unclassified_c__Alphaproteobacteria; g__unclassified_c__Alphaproteobacteria	0.1873	0.1476	1.26973	0.1322	0.3506			d__Bacteria; k__norank_d__Bacteria; p__Proteobacteria; c__Alphaproteobacteria; o__unclassified_c__Alphaproteobacteria; f__unclassified_c__Alphaproteobacteria; g__unclassified_c__Alphaproteobacteria	0.1873	0.1476	1.26973	0.1322	0.3506
d__Bacteria; k__norank_d__Bacteria; p__Bacteroidota; c__Bacteroidia; o__Flavobacteriales; f__Flavobacteriaceae; g__unclassified_f__Flavobacteriaceae	0.1911	0.1192	1.60431	0.003703	0.02125			d__Bacteria; k__norank_d__Bacteria; p__Bacteroidota; c__Bacteroidia; o__Flavobacteriales; f__Flavobacteriaceae; g__unclassified_f__Flavobacteriaceae	0.1911	0.1192	1.60431	0.003703	0.02125
d__Bacteria; k__norank_d__Bacteria; p__Proteobacteria; c__Gammaproteobacteria; o__Cellvibrionales; f__Halieaceae; g__Halioglobus	0.1381	0.1306	1.05807	0.8012	0.9962			d__Bacteria; k__norank_d__Bacteria; p__Proteobacteria; c__Gammaproteobacteria; o__Cellvibrionales; f__Halieaceae; g__Halioglobus	0.1381	0.1306	1.05807	0.8012	0.9962
d__Bacteria; k__norank_d__Bacteria; p__Proteobacteria; c__Gammaproteobacteria; o__unclassified_c__Gammaproteobacteria; f__unclassified_c__Gammaproteobacteria; g__unclassified_c__Gammaproteobacteria	0.123	0.1438	0.855087	0.3995	0.6914			d__Bacteria; k__norank_d__Bacteria; p__Proteobacteria; c__Gammaproteobacteria; o__unclassified_c__Gammaproteobacteria; f__unclassified_c__Gammaproteobacteria; g__unclassified_c__Gammaproteobacteria	0.123	0.1438	0.855087	0.3995	0.6914
d__Bacteria; k__norank_d__Bacteria; p__Proteobacteria; c__Gammaproteobacteria; o__OM182_clade; f__norank_o__OM182_clade; g__norank_f__norank_o__OM182_clade	0.08704	0.1703	0.510691	0.0001999	0.001523			d__Bacteria; k__norank_d__Bacteria; p__Proteobacteria; c__Gammaproteobacteria; o__OM182_clade; f__norank_o__OM182_clade; g__norank_f__norank_o__OM182_clade	0.08704	0.1703	0.510691	0.0001999	0.001523
d__Bacteria; k__norank_d__Bacteria; p__Proteobacteria; c__Alphaproteobacteria; o__Caulobacterales; f__Hyphomonadaceae; g__Maricaulis	0.08326	0.1684	0.493967	0.0001174	0.0009462			d__Bacteria; k__norank_d__Bacteria; p__Proteobacteria; c__Alphaproteobacteria; o__Caulobacterales; f__Hyphomonadaceae; g__Maricaulis	0.08326	0.1684	0.493967	0.0001174	0.0009462
d__Bacteria; k__norank_d__Bacteria; p__Bacteroidota; c__Bacteroidia; o__Chitinophagales; f__Saprospiraceae; g__Lewinella	0.1854	0.06623	2.80347	4.212e-08	4.77e-07			d__Bacteria; k__norank_d__Bacteria; p__Bacteroidota; c__Bacteroidia; o__Chitinophagales; f__Saprospiraceae; g__Lewinella	0.1854	0.06623	2.80347	4.212e-08	4.77e-07
d__Bacteria; k__norank_d__Bacteria; p__SAR324_cladeMarine_group_B; c__norank_p__SAR324_cladeMarine_group_B; o__norank_c__norank_p__SAR324_cladeMarine_group_B; f__norank_o__norank_c__norank_p__SAR324_cladeMarine_group_B; g__norank_f__norank_o__norank_c__norank_p__SAR324_cladeMarine_group_B	0.07001	0.1608	0.434876	1.631e-05	0.0001519			d__Bacteria; k__norank_d__Bacteria; p__SAR324_cladeMarine_group_B; c__norank_p__SAR324_cladeMarine_group_B; o__norank_c__norank_p__SAR324_cladeMarine_group_B; f__norank_o__norank_c__norank_p__SAR324_cladeMarine_group_B; g__norank_f__norank_o__norank_c__norank_p__SAR324_cladeMarine_group_B	0.07001	0.1608	0.434876	1.631e-05	0.0001519
d__Bacteria; k__norank_d__Bacteria; p__Proteobacteria; c__Alphaproteobacteria; o__Rhodobacterales; f__Rhodobacteraceae; g__Tropicibacter	0.1703	0.05677	3.00356	3.709e-08	4.44e-07			d__Bacteria; k__norank_d__Bacteria; p__Proteobacteria; c__Alphaproteobacteria; o__Rhodobacterales; f__Rhodobacteraceae; g__Tropicibacter	0.1703	0.05677	3.00356	3.709e-08	4.44e-07
d__Bacteria; k__norank_d__Bacteria; p__Bacteroidota; c__Bacteroidia; o__Flavobacteriales; f__Flavobacteriaceae; g__Gilvibacter	0.1173	0.1041	1.12742	0.5791	0.7878			d__Bacteria; k__norank_d__Bacteria; p__Bacteroidota; c__Bacteroidia; o__Flavobacteriales; f__Flavobacteriaceae; g__Gilvibacter	0.1173	0.1041	1.12742	0.5791	0.7878
d__Bacteria; k__norank_d__Bacteria; p__Proteobacteria; c__Alphaproteobacteria; o__SAR11_clade; f__Clade_I; g__Clade_Ia	0.07569	0.1381	0.547609	0.002443	0.01551			d__Bacteria; k__norank_d__Bacteria; p__Proteobacteria; c__Alphaproteobacteria; o__SAR11_clade; f__Clade_I; g__Clade_Ia	0.07569	0.1381	0.547609	0.002443	0.01551
d__Bacteria; k__norank_d__Bacteria; p__Proteobacteria; c__Gammaproteobacteria; o__UBA10353_marine_group; f__norank_o__UBA10353_marine_group; g__norank_f__norank_o__UBA10353_marine_group	0.1589	0.03406	4.67223	2.211e-11	3.564e-10			d__Bacteria; k__norank_d__Bacteria; p__Proteobacteria; c__Gammaproteobacteria; o__UBA10353_marine_group; f__norank_o__UBA10353_marine_group; g__norank_f__norank_o__UBA10353_marine_group	0.1589	0.03406	4.67223	2.211e-11	3.564e-10
d__Bacteria; k__norank_d__Bacteria; p__Proteobacteria; c__Alphaproteobacteria; o__Puniceispirillales; f__norank_o__Puniceispirillales; g__norank_f__norank_o__Puniceispirillales	0.05866	0.1325	0.442506	0.0001299	0.001008			d__Bacteria; k__norank_d__Bacteria; p__Proteobacteria; c__Alphaproteobacteria; o__Puniceispirillales; f__norank_o__Puniceispirillales; g__norank_f__norank_o__Puniceispirillales	0.05866	0.1325	0.442506	0.0001299	0.001008
d__Bacteria; k__norank_d__Bacteria; p__Proteobacteria; c__Alphaproteobacteria; o__Defluviicoccales; f__norank_o__Defluviicoccales; g__norank_f__norank_o__Defluviicoccales	0.1022	0.08515	1.2002	0.4213	0.6914			d__Bacteria; k__norank_d__Bacteria; p__Proteobacteria; c__Alphaproteobacteria; o__Defluviicoccales; f__norank_o__Defluviicoccales; g__norank_f__norank_o__Defluviicoccales	0.1022	0.08515	1.2002	0.4213	0.6914
d__Bacteria; k__norank_d__Bacteria; p__Bacteroidota; c__Rhodothermia; o__Balneolales; f__Balneolaceae; g__Balneola	0.05487	0.1306	0.419951	6.522e-05	0.0005577			d__Bacteria; k__norank_d__Bacteria; p__Bacteroidota; c__Rhodothermia; o__Balneolales; f__Balneolaceae; g__Balneola	0.05487	0.1306	0.419951	6.522e-05	0.0005577
d__Bacteria; k__norank_d__Bacteria; p__Proteobacteria; c__unclassified_p__Proteobacteria; o__unclassified_p__Proteobacteria; f__unclassified_p__Proteobacteria; g__unclassified_p__Proteobacteria	0.01703	0.1646	0.103301	3.538e-17	7.802e-16			d__Bacteria; k__norank_d__Bacteria; p__Proteobacteria; c__unclassified_p__Proteobacteria; o__unclassified_p__Proteobacteria; f__unclassified_p__Proteobacteria; g__unclassified_p__Proteobacteria	0.01703	0.1646	0.103301	3.538e-17	7.802e-16
d__Bacteria; k__norank_d__Bacteria; p__Actinobacteriota; c__Acidimicrobiia; o__Microtrichales; f__Ilumatobacteraceae; g__Ilumatobacter	0.1079	0.0719	1.50053	0.06409	0.2183			d__Bacteria; k__norank_d__Bacteria; p__Actinobacteriota; c__Acidimicrobiia; o__Microtrichales; f__Ilumatobacteraceae; g__Ilumatobacter	0.1079	0.0719	1.50053	0.06409	0.2183
d__Bacteria; k__norank_d__Bacteria; p__Proteobacteria; c__Gammaproteobacteria; o__Steroidobacterales; f__Woeseiaceae; g__Woeseia	0.1306	0.0492	2.65613	1.172e-05	0.0001142			d__Bacteria; k__norank_d__Bacteria; p__Proteobacteria; c__Gammaproteobacteria; o__Steroidobacterales; f__Woeseiaceae; g__Woeseia	0.1306	0.0492	2.65613	1.172e-05	0.0001142
d__Bacteria; k__norank_d__Bacteria; p__Proteobacteria; c__Gammaproteobacteria; o__Burkholderiales; f__Nitrosomonadaceae; g__IS-44	0.08704	0.08137	1.06986	0.8322	1			d__Bacteria; k__norank_d__Bacteria; p__Proteobacteria; c__Gammaproteobacteria; o__Burkholderiales; f__Nitrosomonadaceae; g__IS-44	0.08704	0.08137	1.06986	0.8322	1
d__Bacteria; k__norank_d__Bacteria; p__Proteobacteria; c__Alphaproteobacteria; o__Rickettsiales; f__S25-593; g__norank_f__S25-593	0.0965	0.06623	1.45757	0.1051	0.3261			d__Bacteria; k__norank_d__Bacteria; p__Proteobacteria; c__Alphaproteobacteria; o__Rickettsiales; f__S25-593; g__norank_f__S25-593	0.0965	0.06623	1.45757	0.1051	0.3261
d__Bacteria; k__norank_d__Bacteria; p__Actinobacteriota; c__Acidimicrobiia; o__Microtrichales; f__Microtrichaceae; g__unclassified_f__Microtrichaceae	0.1438	0.01892	7.60932	1.028e-13	1.873e-12			d__Bacteria; k__norank_d__Bacteria; p__Actinobacteriota; c__Acidimicrobiia; o__Microtrichales; f__Microtrichaceae; g__unclassified_f__Microtrichaceae	0.1438	0.01892	7.60932	1.028e-13	1.873e-12
d__Bacteria; k__norank_d__Bacteria; p__Proteobacteria; c__Gammaproteobacteria; o__Oceanospirillales; f__Pseudohongiellaceae; g__Pseudohongiella	0.06055	0.09461	0.639788	0.05971	0.2146			d__Bacteria; k__norank_d__Bacteria; p__Proteobacteria; c__Gammaproteobacteria; o__Oceanospirillales; f__Pseudohongiellaceae; g__Pseudohongiella	0.06055	0.09461	0.639788	0.05971	0.2146
d__Bacteria; k__norank_d__Bacteria; p__Marinimicrobia_SAR406_clade; c__norank_p__Marinimicrobia_SAR406_clade; o__norank_c__norank_p__Marinimicrobia_SAR406_clade; f__norank_o__norank_c__norank_p__Marinimicrobia_SAR406_clade; g__norank_f__norank_o__norank_c__norank_p__Marinimicrobia_SAR406_clade	0.06812	0.08137	0.837101	0.4997	0.6914			d__Bacteria; k__norank_d__Bacteria; p__Marinimicrobia_SAR406_clade; c__norank_p__Marinimicrobia_SAR406_clade; o__norank_c__norank_p__Marinimicrobia_SAR406_clade; f__norank_o__norank_c__norank_p__Marinimicrobia_SAR406_clade; g__norank_f__norank_o__norank_c__norank_p__Marinimicrobia_SAR406_clade	0.06812	0.08137	0.837101	0.4997	0.6914
d__Bacteria; k__norank_d__Bacteria; p__Bacteroidota; c__Bacteroidia; o__Flavobacteriales; f__Crocinitomicaceae; g__unclassified_f__Crocinitomicaceae	0.0738	0.06623	1.11437	0.7275	0.9219			d__Bacteria; k__norank_d__Bacteria; p__Bacteroidota; c__Bacteroidia; o__Flavobacteriales; f__Crocinitomicaceae; g__unclassified_f__Crocinitomicaceae	0.0738	0.06623	1.11437	0.7275	0.9219
d__Bacteria; k__norank_d__Bacteria; p__Proteobacteria; c__Gammaproteobacteria; o__Burkholderiales; f__Alcaligenaceae; g__Achromobacter	0.1097	0.0246	4.46505	6.21e-08	6.848e-07			d__Bacteria; k__norank_d__Bacteria; p__Proteobacteria; c__Gammaproteobacteria; o__Burkholderiales; f__Alcaligenaceae; g__Achromobacter	0.1097	0.0246	4.46505	6.21e-08	6.848e-07
d__Bacteria; k__norank_d__Bacteria; p__Proteobacteria; c__Gammaproteobacteria; o__Tenderiales; f__Tenderiaceae; g__Candidatus_Tenderia	0.04541	0.07569	0.599825	0.05986	0.2146			d__Bacteria; k__norank_d__Bacteria; p__Proteobacteria; c__Gammaproteobacteria; o__Tenderiales; f__Tenderiaceae; g__Candidatus_Tenderia	0.04541	0.07569	0.599825	0.05986	0.2146
d__Bacteria; k__norank_d__Bacteria; p__Campilobacterota; c__Campylobacteria; o__Campylobacterales; f__Arcobacteraceae; g__Malaciobacter	0.06055	0.05677	1.06674	0.899	1			d__Bacteria; k__norank_d__Bacteria; p__Campilobacterota; c__Campylobacteria; o__Campylobacterales; f__Arcobacteraceae; g__Malaciobacter	0.06055	0.05677	1.06674	0.899	1
d__Bacteria; k__norank_d__Bacteria; p__Proteobacteria; c__Gammaproteobacteria; o__Nitrosococcales; f__Nitrosococcaceae; g__Cm1-21	0.04541	0.0719	0.631418	0.09786	0.306			d__Bacteria; k__norank_d__Bacteria; p__Proteobacteria; c__Gammaproteobacteria; o__Nitrosococcales; f__Nitrosococcaceae; g__Cm1-21	0.04541	0.0719	0.631418	0.09786	0.306
d__Bacteria; k__norank_d__Bacteria; p__Campilobacterota; c__Campylobacteria; o__Campylobacterales; f__Sulfurovaceae; g__Sulfurovum	0.08326	0.03217	2.58968	0.0007274	0.005166			d__Bacteria; k__norank_d__Bacteria; p__Campilobacterota; c__Campylobacteria; o__Campylobacterales; f__Sulfurovaceae; g__Sulfurovum	0.08326	0.03217	2.58968	0.0007274	0.005166
d__Bacteria; k__norank_d__Bacteria; p__Bacteroidota; c__Bacteroidia; o__Flavobacteriales; f__Cryomorphaceae; g__unclassified_f__Cryomorphaceae	0.05677	0.05677	1	1	1			d__Bacteria; k__norank_d__Bacteria; p__Bacteroidota; c__Bacteroidia; o__Flavobacteriales; f__Cryomorphaceae; g__unclassified_f__Cryomorphaceae	0.05677	0.05677	1	1	1
d__Bacteria; k__norank_d__Bacteria; p__Bacteroidota; c__Bacteroidia; o__Flavobacteriales; f__unclassified_o__Flavobacteriales; g__unclassified_o__Flavobacteriales	0.05866	0.05109	1.14823	0.6939	0.8919			d__Bacteria; k__norank_d__Bacteria; p__Bacteroidota; c__Bacteroidia; o__Flavobacteriales; f__unclassified_o__Flavobacteriales; g__unclassified_o__Flavobacteriales	0.05866	0.05109	1.14823	0.6939	0.8919
d__Bacteria; k__norank_d__Bacteria; p__Proteobacteria; c__Alphaproteobacteria; o__SAR11_clade; f__Clade_II; g__norank_f__Clade_II	0.03406	0.07569	0.449818	0.005342	0.02834			d__Bacteria; k__norank_d__Bacteria; p__Proteobacteria; c__Alphaproteobacteria; o__SAR11_clade; f__Clade_II; g__norank_f__Clade_II	0.03406	0.07569	0.449818	0.005342	0.02834
d__Bacteria; k__norank_d__Bacteria; p__Desulfobacterota; c__Desulfuromonadia; o__Bradymonadales; f__norank_o__Bradymonadales; g__norank_f__norank_o__Bradymonadales	0.04541	0.06434	0.705754	0.2369	0.4849			d__Bacteria; k__norank_d__Bacteria; p__Desulfobacterota; c__Desulfuromonadia; o__Bradymonadales; f__norank_o__Bradymonadales; g__norank_f__norank_o__Bradymonadales	0.04541	0.06434	0.705754	0.2369	0.4849
d__Bacteria; k__norank_d__Bacteria; p__Bacteroidota; c__Bacteroidia; o__Flavobacteriales; f__Flavobacteriaceae; g__NS3a_marine_group	0.06055	0.04352	1.39153	0.2805	0.5366			d__Bacteria; k__norank_d__Bacteria; p__Bacteroidota; c__Bacteroidia; o__Flavobacteriales; f__Flavobacteriaceae; g__NS3a_marine_group	0.06055	0.04352	1.39153	0.2805	0.5366
d__Bacteria; k__norank_d__Bacteria; p__Proteobacteria; c__Gammaproteobacteria; o__Gammaproteobacteria_Incertae_Sedis; f__unclassified_o__Gammaproteobacteria_Incertae_Sedis; g__norank_f__unclassified	0.0738	0.0246	3.00163	0.0004082	0.003001			d__Bacteria; k__norank_d__Bacteria; p__Proteobacteria; c__Gammaproteobacteria; o__Gammaproteobacteria_Incertae_Sedis; f__unclassified_o__Gammaproteobacteria_Incertae_Sedis; g__norank_f__unclassified	0.0738	0.0246	3.00163	0.0004082	0.003001
d__Bacteria; k__norank_d__Bacteria; p__Proteobacteria; c__Gammaproteobacteria; o__KI89A_clade; f__norank_o__KI89A_clade; g__norank_f__norank_o__KI89A_clade	0.03028	0.06434	0.470434	0.01532	0.07273			d__Bacteria; k__norank_d__Bacteria; p__Proteobacteria; c__Gammaproteobacteria; o__KI89A_clade; f__norank_o__KI89A_clade; g__norank_f__norank_o__KI89A_clade	0.03028	0.06434	0.470434	0.01532	0.07273
d__Bacteria; k__norank_d__Bacteria; p__Proteobacteria; c__Alphaproteobacteria; o__Rhodobacterales; f__Rhodobacteraceae; g__Thioclava	0.04163	0.05298	0.785629	0.4798	0.6914			d__Bacteria; k__norank_d__Bacteria; p__Proteobacteria; c__Alphaproteobacteria; o__Rhodobacterales; f__Rhodobacteraceae; g__Thioclava	0.04163	0.05298	0.785629	0.4798	0.6914
d__Bacteria; k__norank_d__Bacteria; p__Proteobacteria; c__Gammaproteobacteria; o__Burkholderiales; f__Nitrosomonadaceae; g__mle1-7	0.03974	0.05109	0.777693	0.4708	0.6914			d__Bacteria; k__norank_d__Bacteria; p__Proteobacteria; c__Gammaproteobacteria; o__Burkholderiales; f__Nitrosomonadaceae; g__mle1-7	0.03974	0.05109	0.777693	0.4708	0.6914
d__Bacteria; k__norank_d__Bacteria; p__Bacteroidota; c__Bacteroidia; o__Flavobacteriales; f__Flavobacteriaceae; g__Psychroserpens	0.07001	0.02081	3.36492	0.0002215	0.001658			d__Bacteria; k__norank_d__Bacteria; p__Bacteroidota; c__Bacteroidia; o__Flavobacteriales; f__Flavobacteriaceae; g__Psychroserpens	0.07001	0.02081	3.36492	0.0002215	0.001658
d__Bacteria; k__norank_d__Bacteria; p__Bacteroidota; c__Rhodothermia; o__Rhodothermales; f__Rhodothermaceae; g__norank_f__Rhodothermaceae	0.0492	0.03974	1.23821	0.56	0.7643			d__Bacteria; k__norank_d__Bacteria; p__Bacteroidota; c__Rhodothermia; o__Rhodothermales; f__Rhodothermaceae; g__norank_f__Rhodothermaceae	0.0492	0.03974	1.23821	0.56	0.7643
d__Bacteria; k__norank_d__Bacteria; p__Proteobacteria; c__Gammaproteobacteria; o__Burkholderiales; f__MWH-UniP1_aquatic_group; g__norank_f__MWH-UniP1_aquatic_group	0.0719	0.01514	4.75243	9.209e-06	9.411e-05			d__Bacteria; k__norank_d__Bacteria; p__Proteobacteria; c__Gammaproteobacteria; o__Burkholderiales; f__MWH-UniP1_aquatic_group; g__norank_f__MWH-UniP1_aquatic_group	0.0719	0.01514	4.75243	9.209e-06	9.411e-05
d__Bacteria; k__norank_d__Bacteria; p__Proteobacteria; c__Gammaproteobacteria; o__Coxiellales; f__Coxiellaceae; g__Coxiella	0.05866	0.02649	2.21497	0.01607	0.074			d__Bacteria; k__norank_d__Bacteria; p__Proteobacteria; c__Gammaproteobacteria; o__Coxiellales; f__Coxiellaceae; g__Coxiella	0.05866	0.02649	2.21497	0.01607	0.074
d__Bacteria; k__norank_d__Bacteria; p__Desulfobacterota; c__Desulfuromonadia; o__PB19; f__norank_o__PB19; g__norank_f__norank_o__PB19	0.05487	0.02838	1.93382	0.04872	0.189			d__Bacteria; k__norank_d__Bacteria; p__Desulfobacterota; c__Desulfuromonadia; o__PB19; f__norank_o__PB19; g__norank_f__norank_o__PB19	0.05487	0.02838	1.93382	0.04872	0.189
d__Bacteria; k__norank_d__Bacteria; p__Bacteroidota; c__Bacteroidia; o__Flavobacteriales; f__Flavobacteriaceae; g__Aquibacter	0.05487	0.01892	2.90118	0.003372	0.01962			d__Bacteria; k__norank_d__Bacteria; p__Bacteroidota; c__Bacteroidia; o__Flavobacteriales; f__Flavobacteriaceae; g__Aquibacter	0.05487	0.01892	2.90118	0.003372	0.01962
d__Bacteria; k__norank_d__Bacteria; p__Bacteroidota; c__Bacteroidia; o__Flavobacteriales; f__Crocinitomicaceae; g__Crocinitomix	0.0492	0.02271	2.16722	0.03352	0.1338			d__Bacteria; k__norank_d__Bacteria; p__Bacteroidota; c__Bacteroidia; o__Flavobacteriales; f__Crocinitomicaceae; g__Crocinitomix	0.0492	0.02271	2.16722	0.03352	0.1338
d__Bacteria; k__norank_d__Bacteria; p__Campilobacterota; c__Campylobacteria; o__Campylobacterales; f__Arcobacteraceae; g__Arcobacter	0.05298	0.01892	2.80109	0.00509	0.0277			d__Bacteria; k__norank_d__Bacteria; p__Campilobacterota; c__Campylobacteria; o__Campylobacterales; f__Arcobacteraceae; g__Arcobacter	0.05298	0.01892	2.80109	0.00509	0.0277
d__Bacteria; k__norank_d__Bacteria; p__Proteobacteria; c__Gammaproteobacteria; o__Vibrionales; f__Vibrionaceae; g__Photobacterium	0.03784	0.03028	1.25009	0.6177	0.8184			d__Bacteria; k__norank_d__Bacteria; p__Proteobacteria; c__Gammaproteobacteria; o__Vibrionales; f__Vibrionaceae; g__Photobacterium	0.03784	0.03028	1.25009	0.6177	0.8184
d__Bacteria; k__norank_d__Bacteria; p__Desulfobacterota; c__unclassified_p__Desulfobacterota; o__unclassified_p__Desulfobacterota; f__unclassified_p__Desulfobacterota; g__unclassified_p__Desulfobacterota	0.03595	0.03028	1.18756	0.7358	0.9259			d__Bacteria; k__norank_d__Bacteria; p__Desulfobacterota; c__unclassified_p__Desulfobacterota; o__unclassified_p__Desulfobacterota; f__unclassified_p__Desulfobacterota; g__unclassified_p__Desulfobacterota	0.03595	0.03028	1.18756	0.7358	0.9259
d__Bacteria; k__norank_d__Bacteria; p__Proteobacteria; c__Gammaproteobacteria; o__Thiomicrospirales; f__Thioglobaceae; g__SUP05_cluster	0.02838	0.03784	0.749934	0.4995	0.6914			d__Bacteria; k__norank_d__Bacteria; p__Proteobacteria; c__Gammaproteobacteria; o__Thiomicrospirales; f__Thioglobaceae; g__SUP05_cluster	0.02838	0.03784	0.749934	0.4995	0.6914
d__Bacteria; k__norank_d__Bacteria; p__Bdellovibrionota; c__Bdellovibrionia; o__Bacteriovoracales; f__Bacteriovoracaceae; g__Peredibacter	0.02081	0.04352	0.478158	0.05757	0.2146			d__Bacteria; k__norank_d__Bacteria; p__Bdellovibrionota; c__Bdellovibrionia; o__Bacteriovoracales; f__Bacteriovoracaceae; g__Peredibacter	0.02081	0.04352	0.478158	0.05757	0.2146
d__Bacteria; k__norank_d__Bacteria; p__Bacteroidota; c__Bacteroidia; o__Chitinophagales; f__norank_o__Chitinophagales; g__norank_f__norank_o__Chitinophagales	0.02838	0.03406	0.833289	0.7283	0.9219			d__Bacteria; k__norank_d__Bacteria; p__Bacteroidota; c__Bacteroidia; o__Chitinophagales; f__norank_o__Chitinophagales; g__norank_f__norank_o__Chitinophagales	0.02838	0.03406	0.833289	0.7283	0.9219
d__Bacteria; k__norank_d__Bacteria; p__Planctomycetota; c__Phycisphaerae; o__Phycisphaerales; f__Phycisphaeraceae; g__Phycisphaera	0.05109	0.009461	5.40201	0.0001128	0.0009269			d__Bacteria; k__norank_d__Bacteria; p__Planctomycetota; c__Phycisphaerae; o__Phycisphaerales; f__Phycisphaeraceae; g__Phycisphaera	0.05109	0.009461	5.40201	0.0001128	0.0009269
d__Bacteria; k__norank_d__Bacteria; p__Bacteroidota; c__Bacteroidia; o__Flavobacteriales; f__Cryomorphaceae; g__Owenweeksia	0.03406	0.0246	1.38474	0.4731	0.6914			d__Bacteria; k__norank_d__Bacteria; p__Bacteroidota; c__Bacteroidia; o__Flavobacteriales; f__Cryomorphaceae; g__Owenweeksia	0.03406	0.0246	1.38474	0.4731	0.6914
d__Bacteria; k__norank_d__Bacteria; p__Proteobacteria; c__Alphaproteobacteria; o__SAR11_clade; f__Clade_I; g__Clade_Ib	0.01325	0.04352	0.30423	0.005217	0.02802			d__Bacteria; k__norank_d__Bacteria; p__Proteobacteria; c__Alphaproteobacteria; o__SAR11_clade; f__Clade_I; g__Clade_Ib	0.01325	0.04352	0.30423	0.005217	0.02802
d__Bacteria; k__norank_d__Bacteria; p__Proteobacteria; c__Alphaproteobacteria; o__SAR11_clade; f__Clade_III; g__norank_f__Clade_III	0.03028	0.0246	1.23083	0.711	0.9111			d__Bacteria; k__norank_d__Bacteria; p__Proteobacteria; c__Alphaproteobacteria; o__SAR11_clade; f__Clade_III; g__norank_f__Clade_III	0.03028	0.0246	1.23083	0.711	0.9111
d__Bacteria; k__norank_d__Bacteria; p__Actinobacteriota; c__Acidimicrobiia; o__Actinomarinales; f__norank_o__Actinomarinales; g__norank_f__norank_o__Actinomarinales	0.04541	0.009461	4.80146	0.0005452	0.003939			d__Bacteria; k__norank_d__Bacteria; p__Actinobacteriota; c__Acidimicrobiia; o__Actinomarinales; f__norank_o__Actinomarinales; g__norank_f__norank_o__Actinomarinales	0.04541	0.009461	4.80146	0.0005452	0.003939
d__Bacteria; k__norank_d__Bacteria; p__Proteobacteria; c__Alphaproteobacteria; o__Rhodobacterales; f__Rhodobacteraceae; g__Marinibacterium	0.04731	0.005677	8.33662	2.738e-05	0.0002441			d__Bacteria; k__norank_d__Bacteria; p__Proteobacteria; c__Alphaproteobacteria; o__Rhodobacterales; f__Rhodobacteraceae; g__Marinibacterium	0.04731	0.005677	8.33662	2.738e-05	0.0002441
d__Bacteria; k__norank_d__Bacteria; p__Proteobacteria; c__Gammaproteobacteria; o__Burkholderiales; f__Comamonadaceae; g__RS62_marine_group	0.04352	0.009461	4.60129	0.0009109	0.006361			d__Bacteria; k__norank_d__Bacteria; p__Proteobacteria; c__Gammaproteobacteria; o__Burkholderiales; f__Comamonadaceae; g__RS62_marine_group	0.04352	0.009461	4.60129	0.0009109	0.006361
d__Bacteria; k__norank_d__Bacteria; p__Verrucomicrobiota; c__Verrucomicrobiae; o__Pedosphaerales; f__Pedosphaeraceae; g__SCGC_AAA164-E04	0.01514	0.03406	0.444336	0.07548	0.2471			d__Bacteria; k__norank_d__Bacteria; p__Verrucomicrobiota; c__Verrucomicrobiae; o__Pedosphaerales; f__Pedosphaeraceae; g__SCGC_AAA164-E04	0.01514	0.03406	0.444336	0.07548	0.2471
d__Bacteria; k__norank_d__Bacteria; p__Proteobacteria; c__Alphaproteobacteria; o__Rhizobiales; f__Rhizobiaceae; g__Hoeflea	0.04541	0.003784	12.0087	1.047e-05	0.0001044			d__Bacteria; k__norank_d__Bacteria; p__Proteobacteria; c__Alphaproteobacteria; o__Rhizobiales; f__Rhizobiaceae; g__Hoeflea	0.04541	0.003784	12.0087	1.047e-05	0.0001044
d__Bacteria; k__norank_d__Bacteria; p__Bacteroidota; c__Bacteroidia; o__Flavobacteriales; f__NS7_marine_group; g__norank_f__NS7_marine_group	0.03028	0.01703	1.77799	0.2295	0.4849			d__Bacteria; k__norank_d__Bacteria; p__Bacteroidota; c__Bacteroidia; o__Flavobacteriales; f__NS7_marine_group; g__norank_f__NS7_marine_group	0.03028	0.01703	1.77799	0.2295	0.4849
d__Bacteria; k__norank_d__Bacteria; p__Proteobacteria; c__Alphaproteobacteria; o__Rhodobacterales; f__Rhodobacteraceae; g__Silicimonas	0.0246	0.02081	1.18186	0.8388	1			d__Bacteria; k__norank_d__Bacteria; p__Proteobacteria; c__Alphaproteobacteria; o__Rhodobacterales; f__Rhodobacteraceae; g__Silicimonas	0.0246	0.02081	1.18186	0.8388	1
d__Bacteria; k__norank_d__Bacteria; p__Firmicutes; c__Bacilli; o__Bacillales; f__Bacillaceae; g__Bacillus	0.02649	0.01703	1.55569	0.4048	0.6914			d__Bacteria; k__norank_d__Bacteria; p__Firmicutes; c__Bacilli; o__Bacillales; f__Bacillaceae; g__Bacillus	0.02649	0.01703	1.55569	0.4048	0.6914
d__Bacteria; k__norank_d__Bacteria; p__Gemmatimonadota; c__BD2-11_terrestrial_group; o__norank_c__BD2-11_terrestrial_group; f__norank_o__norank_c__BD2-11_terrestrial_group; g__norank_f__norank_o__norank_c__BD2-11_terrestrial_group	0.02838	0.01514	1.87523	0.21	0.4849			d__Bacteria; k__norank_d__Bacteria; p__Gemmatimonadota; c__BD2-11_terrestrial_group; o__norank_c__BD2-11_terrestrial_group; f__norank_o__norank_c__BD2-11_terrestrial_group; g__norank_f__norank_o__norank_c__BD2-11_terrestrial_group	0.02838	0.01514	1.87523	0.21	0.4849
d__Bacteria; k__norank_d__Bacteria; p__Firmicutes; c__Clostridia; o__Peptostreptococcales-Tissierellales; f__Fusibacteraceae; g__Fusibacter	0.02838	0.01514	1.87523	0.21	0.4849			d__Bacteria; k__norank_d__Bacteria; p__Firmicutes; c__Clostridia; o__Peptostreptococcales-Tissierellales; f__Fusibacteraceae; g__Fusibacter	0.02838	0.01514	1.87523	0.21	0.4849
d__Bacteria; k__norank_d__Bacteria; p__Proteobacteria; c__Gammaproteobacteria; o__Ga0077536; f__norank_o__Ga0077536; g__norank_f__norank_o__Ga0077536	0.03595	0.007569	4.75108	0.002597	0.01554			d__Bacteria; k__norank_d__Bacteria; p__Proteobacteria; c__Gammaproteobacteria; o__Ga0077536; f__norank_o__Ga0077536; g__norank_f__norank_o__Ga0077536	0.03595	0.007569	4.75108	0.002597	0.01554
d__Bacteria; k__norank_d__Bacteria; p__Verrucomicrobiota; c__Verrucomicrobiae; o__Opitutales; f__Puniceicoccaceae; g__MB11C04_marine_group	0.01703	0.0246	0.692261	0.5234	0.7167			d__Bacteria; k__norank_d__Bacteria; p__Verrucomicrobiota; c__Verrucomicrobiae; o__Opitutales; f__Puniceicoccaceae; g__MB11C04_marine_group	0.01703	0.0246	0.692261	0.5234	0.7167
d__Bacteria; k__norank_d__Bacteria; p__Bacteroidota; c__Bacteroidia; o__Bacteroidales; f__Prolixibacteraceae; g__Roseimarinus	0.01325	0.02838	0.466602	0.1338	0.3525			d__Bacteria; k__norank_d__Bacteria; p__Bacteroidota; c__Bacteroidia; o__Bacteroidales; f__Prolixibacteraceae; g__Roseimarinus	0.01325	0.02838	0.466602	0.1338	0.3525
d__Bacteria; k__norank_d__Bacteria; p__Campilobacterota; c__Campylobacteria; o__Campylobacterales; f__Arcobacteraceae; g__norank_f__Arcobacteraceae	0.009461	0.03028	0.312411	0.02659	0.1125			d__Bacteria; k__norank_d__Bacteria; p__Campilobacterota; c__Campylobacteria; o__Campylobacterales; f__Arcobacteraceae; g__norank_f__Arcobacteraceae	0.009461	0.03028	0.312411	0.02659	0.1125
d__Bacteria; k__norank_d__Bacteria; p__Bacteroidota; c__Bacteroidia; o__Flavobacteriales; f__Flavobacteriaceae; g__Winogradskyella	0.03406	0.005677	6.00149	0.001488	0.009743			d__Bacteria; k__norank_d__Bacteria; p__Bacteroidota; c__Bacteroidia; o__Flavobacteriales; f__Flavobacteriaceae; g__Winogradskyella	0.03406	0.005677	6.00149	0.001488	0.009743
d__Bacteria; k__norank_d__Bacteria; p__Proteobacteria; c__Alphaproteobacteria; o__Holosporales; f__Holosporaceae; g__norank_f__Holosporaceae	0.02838	0.01135	2.50055	0.07832	0.2544			d__Bacteria; k__norank_d__Bacteria; p__Proteobacteria; c__Alphaproteobacteria; o__Holosporales; f__Holosporaceae; g__norank_f__Holosporaceae	0.02838	0.01135	2.50055	0.07832	0.2544
d__Bacteria; k__norank_d__Bacteria; p__Fusobacteriota; c__Fusobacteriia; o__Fusobacteriales; f__Fusobacteriaceae; g__Propionigenium	0.0246	0.01325	1.85733	0.2631	0.5081			d__Bacteria; k__norank_d__Bacteria; p__Fusobacteriota; c__Fusobacteriia; o__Fusobacteriales; f__Fusobacteriaceae; g__Propionigenium	0.0246	0.01325	1.85733	0.2631	0.5081
d__Bacteria; k__norank_d__Bacteria; p__Proteobacteria; c__Alphaproteobacteria; o__Rhizobiales; f__Hyphomicrobiaceae; g__Filomicrobium	0.03217	0.005677	5.66795	0.002575	0.01554			d__Bacteria; k__norank_d__Bacteria; p__Proteobacteria; c__Alphaproteobacteria; o__Rhizobiales; f__Hyphomicrobiaceae; g__Filomicrobium	0.03217	0.005677	5.66795	0.002575	0.01554
d__Bacteria; k__norank_d__Bacteria; p__Bacteroidota; c__Bacteroidia; o__Chitinophagales; f__Saprospiraceae; g__Aureispira	0.03217	0.005677	5.66795	0.002575	0.01554			d__Bacteria; k__norank_d__Bacteria; p__Bacteroidota; c__Bacteroidia; o__Chitinophagales; f__Saprospiraceae; g__Aureispira	0.03217	0.005677	5.66795	0.002575	0.01554
d__Bacteria; k__norank_d__Bacteria; p__Firmicutes; c__Clostridia; o__Peptostreptococcales-Tissierellales; f__Peptostreptococcaceae; g__Romboutsia	0.03217	0.005677	5.66795	0.002575	0.01554			d__Bacteria; k__norank_d__Bacteria; p__Firmicutes; c__Clostridia; o__Peptostreptococcales-Tissierellales; f__Peptostreptococcaceae; g__Romboutsia	0.03217	0.005677	5.66795	0.002575	0.01554
d__Bacteria; k__norank_d__Bacteria; p__Proteobacteria; c__Gammaproteobacteria; o__Ectothiorhodospirales; f__Ectothiorhodospiraceae; g__norank_f__Ectothiorhodospiraceae	0.02081	0.01703	1.22226	0.8238	1			d__Bacteria; k__norank_d__Bacteria; p__Proteobacteria; c__Gammaproteobacteria; o__Ectothiorhodospirales; f__Ectothiorhodospiraceae; g__norank_f__Ectothiorhodospiraceae	0.02081	0.01703	1.22226	0.8238	1
d__Bacteria; k__norank_d__Bacteria; p__Proteobacteria; c__Alphaproteobacteria; o__Rhodobacterales; f__Rhodobacteraceae; g__Aliiroseovarius	0.01892	0.01703	1.11113	1	1			d__Bacteria; k__norank_d__Bacteria; p__Proteobacteria; c__Alphaproteobacteria; o__Rhodobacterales; f__Rhodobacteraceae; g__Aliiroseovarius	0.01892	0.01703	1.11113	1	1
d__Bacteria; k__norank_d__Bacteria; p__Verrucomicrobiota; c__Verrucomicrobiae; o__Verrucomicrobiales; f__DEV007; g__norank_f__DEV007	0.01514	0.02081	0.727236	0.6476	0.8453			d__Bacteria; k__norank_d__Bacteria; p__Verrucomicrobiota; c__Verrucomicrobiae; o__Verrucomicrobiales; f__DEV007; g__norank_f__DEV007	0.01514	0.02081	0.727236	0.6476	0.8453
d__Bacteria; k__norank_d__Bacteria; p__Desulfobacterota; c__Desulfuromonadia; o__Sva1033; f__norank_o__Sva1033; g__norank_f__norank_o__Sva1033	0.02838	0.007569	3.75044	0.0192	0.0865			d__Bacteria; k__norank_d__Bacteria; p__Desulfobacterota; c__Desulfuromonadia; o__Sva1033; f__norank_o__Sva1033; g__norank_f__norank_o__Sva1033	0.02838	0.007569	3.75044	0.0192	0.0865
d__Bacteria; k__norank_d__Bacteria; p__Actinobacteriota; c__Actinobacteria; o__Propionibacteriales; f__Propionibacteriaceae; g__norank_f__Propionibacteriaceae	0.02838	0.007569	3.75044	0.0192	0.0865			d__Bacteria; k__norank_d__Bacteria; p__Actinobacteriota; c__Actinobacteria; o__Propionibacteriales; f__Propionibacteriaceae; g__norank_f__Propionibacteriaceae	0.02838	0.007569	3.75044	0.0192	0.0865
d__Bacteria; k__norank_d__Bacteria; p__Proteobacteria; c__Gammaproteobacteria; o__Alteromonadales; f__Colwelliaceae; g__Thalassotalea	0.0246	0.009461	2.60052	0.09622	0.3031			d__Bacteria; k__norank_d__Bacteria; p__Proteobacteria; c__Gammaproteobacteria; o__Alteromonadales; f__Colwelliaceae; g__Thalassotalea	0.0246	0.009461	2.60052	0.09622	0.3031
d__Bacteria; k__norank_d__Bacteria; p__Proteobacteria; c__Alphaproteobacteria; o__Kiloniellales; f__Kiloniellaceae; g__norank_f__Kiloniellaceae	0.02271	0.01135	2.0002	0.2378	0.4849			d__Bacteria; k__norank_d__Bacteria; p__Proteobacteria; c__Alphaproteobacteria; o__Kiloniellales; f__Kiloniellaceae; g__norank_f__Kiloniellaceae	0.02271	0.01135	2.0002	0.2378	0.4849
d__Bacteria; k__norank_d__Bacteria; p__Proteobacteria; c__Alphaproteobacteria; o__Rhodobacterales; f__Rhodobacteraceae; g__Actibacterium	0.02081	0.01325	1.57153	0.4806	0.6914			d__Bacteria; k__norank_d__Bacteria; p__Proteobacteria; c__Alphaproteobacteria; o__Rhodobacterales; f__Rhodobacteraceae; g__Actibacterium	0.02081	0.01325	1.57153	0.4806	0.6914
d__Bacteria; k__norank_d__Bacteria; p__Desulfobacterota; c__Desulfobulbia; o__Desulfobulbales; f__Desulfocapsaceae; g__norank_f__Desulfocapsaceae	0.02649	0.007569	3.5003	0.03087	0.1259			d__Bacteria; k__norank_d__Bacteria; p__Desulfobacterota; c__Desulfobulbia; o__Desulfobulbales; f__Desulfocapsaceae; g__norank_f__Desulfocapsaceae	0.02649	0.007569	3.5003	0.03087	0.1259
d__Bacteria; k__norank_d__Bacteria; p__Proteobacteria; c__Alphaproteobacteria; o__Rhodobacterales; f__Rhodobacteraceae; g__Pseudoruegeria	0.01514	0.01703	0.888873	1	1			d__Bacteria; k__norank_d__Bacteria; p__Proteobacteria; c__Alphaproteobacteria; o__Rhodobacterales; f__Rhodobacteraceae; g__Pseudoruegeria	0.01514	0.01703	0.888873	1	1
d__Bacteria; k__norank_d__Bacteria; p__Proteobacteria; c__Alphaproteobacteria; o__Sphingomonadales; f__Sphingomonadaceae; g__Sphingobium	0	0.03217	0	1.524e-05	0.0001451			d__Bacteria; k__norank_d__Bacteria; p__Proteobacteria; c__Alphaproteobacteria; o__Sphingomonadales; f__Sphingomonadaceae; g__Sphingobium	0	0.03217	0	1.524e-05	0.0001451
d__Bacteria; k__norank_d__Bacteria; p__Bacteroidota; c__Bacteroidia; o__Flavobacteriales; f__Flavobacteriaceae; g__Lutibacter	0.02649	0.005677	4.66736	0.01272	0.06197			d__Bacteria; k__norank_d__Bacteria; p__Bacteroidota; c__Bacteroidia; o__Flavobacteriales; f__Flavobacteriaceae; g__Lutibacter	0.02649	0.005677	4.66736	0.01272	0.06197
d__Bacteria; k__norank_d__Bacteria; p__Proteobacteria; c__Alphaproteobacteria; o__Caulobacterales; f__Hyphomonadaceae; g__norank_f__Hyphomonadaceae	0.02081	0.01135	1.83349	0.3323	0.6243			d__Bacteria; k__norank_d__Bacteria; p__Proteobacteria; c__Alphaproteobacteria; o__Caulobacterales; f__Hyphomonadaceae; g__norank_f__Hyphomonadaceae	0.02081	0.01135	1.83349	0.3323	0.6243
d__Bacteria; k__norank_d__Bacteria; p__Verrucomicrobiota; c__Kiritimatiellae; o__WCHB1-41; f__norank_o__WCHB1-41; g__norank_f__norank_o__WCHB1-41	0.0246	0.005677	4.33386	0.02126	0.09374			d__Bacteria; k__norank_d__Bacteria; p__Verrucomicrobiota; c__Kiritimatiellae; o__WCHB1-41; f__norank_o__WCHB1-41; g__norank_f__norank_o__WCHB1-41	0.0246	0.005677	4.33386	0.02126	0.09374
d__Bacteria; k__norank_d__Bacteria; p__Proteobacteria; c__Alphaproteobacteria; o__Micavibrionales; f__Micavibrionaceae; g__norank_f__Micavibrionaceae	0.009461	0.02081	0.454499	0.2101	0.4849			d__Bacteria; k__norank_d__Bacteria; p__Proteobacteria; c__Alphaproteobacteria; o__Micavibrionales; f__Micavibrionaceae; g__norank_f__Micavibrionaceae	0.009461	0.02081	0.454499	0.2101	0.4849
d__Bacteria; k__norank_d__Bacteria; p__Bacteroidota; c__Bacteroidia; o__Flavobacteriales; f__Flavobacteriaceae; g__Tenacibaculum	0.01514	0.01325	1.14288	1	1			d__Bacteria; k__norank_d__Bacteria; p__Bacteroidota; c__Bacteroidia; o__Flavobacteriales; f__Flavobacteriaceae; g__Tenacibaculum	0.01514	0.01325	1.14288	1	1
d__Bacteria; k__norank_d__Bacteria; p__Bacteroidota; c__Bacteroidia; o__Flavobacteriales; f__Flavobacteriaceae; g__NS2b_marine_group	0.0246	0.003784	6.50115	0.007381	0.03772			d__Bacteria; k__norank_d__Bacteria; p__Bacteroidota; c__Bacteroidia; o__Flavobacteriales; f__Flavobacteriaceae; g__NS2b_marine_group	0.0246	0.003784	6.50115	0.007381	0.03772
d__Bacteria; k__norank_d__Bacteria; p__Campilobacterota; c__Campylobacteria; o__Campylobacterales; f__Sulfurimonadaceae; g__Sulfurimonas	0.003784	0.0246	0.153819	0.007381	0.03772			d__Bacteria; k__norank_d__Bacteria; p__Campilobacterota; c__Campylobacteria; o__Campylobacterales; f__Sulfurimonadaceae; g__Sulfurimonas	0.003784	0.0246	0.153819	0.007381	0.03772
d__Bacteria; k__norank_d__Bacteria; p__Bacteroidota; c__Bacteroidia; o__Sphingobacteriales; f__Sphingobacteriaceae; g__Pedobacter	0.02649	0.001892	14.0063	0.0009758	0.00649			d__Bacteria; k__norank_d__Bacteria; p__Bacteroidota; c__Bacteroidia; o__Sphingobacteriales; f__Sphingobacteriaceae; g__Pedobacter	0.02649	0.001892	14.0063	0.0009758	0.00649
d__Bacteria; k__norank_d__Bacteria; p__Bacteroidota; c__Bacteroidia; o__Chitinophagales; f__Saprospiraceae; g__Phaeodactylibacter	0.02271	0.003784	6.00092	0.01293	0.06229			d__Bacteria; k__norank_d__Bacteria; p__Bacteroidota; c__Bacteroidia; o__Chitinophagales; f__Saprospiraceae; g__Phaeodactylibacter	0.02271	0.003784	6.00092	0.01293	0.06229
d__Bacteria; k__norank_d__Bacteria; p__Bacteroidota; c__Bacteroidia; o__Cytophagales; f__Cyclobacteriaceae; g__norank_f__Cyclobacteriaceae	0.02649	0	Inf	0.000122	0.0009642			d__Bacteria; k__norank_d__Bacteria; p__Bacteroidota; c__Bacteroidia; o__Cytophagales; f__Cyclobacteriaceae; g__norank_f__Cyclobacteriaceae	0.02649	0	Inf	0.000122	0.0009642
d__Bacteria; k__norank_d__Bacteria; p__Proteobacteria; c__Gammaproteobacteria; o__Oceanospirillales; f__unclassified_o__Oceanospirillales; g__unclassified_o__Oceanospirillales	0.007569	0.01892	0.399935	0.1795	0.459			d__Bacteria; k__norank_d__Bacteria; p__Proteobacteria; c__Gammaproteobacteria; o__Oceanospirillales; f__unclassified_o__Oceanospirillales; g__unclassified_o__Oceanospirillales	0.007569	0.01892	0.399935	0.1795	0.459
d__Bacteria; k__norank_d__Bacteria; p__Desulfobacterota; c__Syntrophobacteria; o__Syntrophobacterales; f__norank_o__Syntrophobacterales; g__norank_f__norank_o__Syntrophobacterales	0.01514	0.009461	1.60007	0.581	0.7879			d__Bacteria; k__norank_d__Bacteria; p__Desulfobacterota; c__Syntrophobacteria; o__Syntrophobacterales; f__norank_o__Syntrophobacterales; g__norank_f__norank_o__Syntrophobacterales	0.01514	0.009461	1.60007	0.581	0.7879
d__Bacteria; k__norank_d__Bacteria; p__Spirochaetota; c__Leptospirae; o__Leptospirales; f__Leptospiraceae; g__Turneriella	0.007569	0.01703	0.444378	0.2668	0.5128			d__Bacteria; k__norank_d__Bacteria; p__Spirochaetota; c__Leptospirae; o__Leptospirales; f__Leptospiraceae; g__Turneriella	0.007569	0.01703	0.444378	0.2668	0.5128
d__Bacteria; k__norank_d__Bacteria; p__Proteobacteria; c__Gammaproteobacteria; o__B2M28; f__norank_o__B2M28; g__norank_f__norank_o__B2M28	0.01892	0.005677	3.33408	0.09227	0.2929			d__Bacteria; k__norank_d__Bacteria; p__Proteobacteria; c__Gammaproteobacteria; o__B2M28; f__norank_o__B2M28; g__norank_f__norank_o__B2M28	0.01892	0.005677	3.33408	0.09227	0.2929
d__Bacteria; k__norank_d__Bacteria; p__Verrucomicrobiota; c__Lentisphaeria; o__unclassified_c__Lentisphaeria; f__unclassified_c__Lentisphaeria; g__unclassified_c__Lentisphaeria	0.003784	0.02081	0.181795	0.02245	0.09699			d__Bacteria; k__norank_d__Bacteria; p__Verrucomicrobiota; c__Lentisphaeria; o__unclassified_c__Lentisphaeria; f__unclassified_c__Lentisphaeria; g__unclassified_c__Lentisphaeria	0.003784	0.02081	0.181795	0.02245	0.09699
d__Bacteria; k__norank_d__Bacteria; p__Acidobacteriota; c__Subgroup_22; o__norank_c__Subgroup_22; f__norank_o__norank_c__Subgroup_22; g__norank_f__norank_o__norank_c__Subgroup_22	0.01325	0.009461	1.40004	0.7744	0.9686			d__Bacteria; k__norank_d__Bacteria; p__Acidobacteriota; c__Subgroup_22; o__norank_c__Subgroup_22; f__norank_o__norank_c__Subgroup_22; g__norank_f__norank_o__norank_c__Subgroup_22	0.01325	0.009461	1.40004	0.7744	0.9686
d__Bacteria; k__norank_d__Bacteria; p__Planctomycetota; c__Planctomycetes; o__Planctomycetales; f__Rubinisphaeraceae; g__norank_f__Rubinisphaeraceae	0.009461	0.01325	0.714264	0.7744	0.9686			d__Bacteria; k__norank_d__Bacteria; p__Planctomycetota; c__Planctomycetes; o__Planctomycetales; f__Rubinisphaeraceae; g__norank_f__Rubinisphaeraceae	0.009461	0.01325	0.714264	0.7744	0.9686
d__Bacteria; k__norank_d__Bacteria; p__Bacteroidota; c__Bacteroidia; o__Bacteroidales; f__Bacteroidaceae; g__Bacteroides	0.01703	0.005677	3.00049	0.146	0.3823			d__Bacteria; k__norank_d__Bacteria; p__Bacteroidota; c__Bacteroidia; o__Bacteroidales; f__Bacteroidaceae; g__Bacteroides	0.01703	0.005677	3.00049	0.146	0.3823
d__Bacteria; k__norank_d__Bacteria; p__Myxococcota; c__Polyangia; o__Polyangiales; f__Sandaracinaceae; g__norank_f__Sandaracinaceae	0.01892	0.003784	5.0005	0.03856	0.151			d__Bacteria; k__norank_d__Bacteria; p__Myxococcota; c__Polyangia; o__Polyangiales; f__Sandaracinaceae; g__norank_f__Sandaracinaceae	0.01892	0.003784	5.0005	0.03856	0.151
d__Bacteria; k__norank_d__Bacteria; p__Campilobacterota; c__Campylobacteria; o__Campylobacterales; f__Arcobacteraceae; g__Halarcobacter	0.003784	0.01892	0.19998	0.03856	0.151			d__Bacteria; k__norank_d__Bacteria; p__Campilobacterota; c__Campylobacteria; o__Campylobacterales; f__Arcobacteraceae; g__Halarcobacter	0.003784	0.01892	0.19998	0.03856	0.151
d__Bacteria; k__norank_d__Bacteria; p__Firmicutes; c__Bacilli; o__Izemoplasmatales; f__Izemoplasmataceae; g__Izimaplasma	0.005677	0.01514	0.374947	0.2265	0.4849			d__Bacteria; k__norank_d__Bacteria; p__Firmicutes; c__Bacilli; o__Izemoplasmatales; f__Izemoplasmataceae; g__Izimaplasma	0.005677	0.01514	0.374947	0.2265	0.4849
d__Bacteria; k__norank_d__Bacteria; p__Proteobacteria; c__Alphaproteobacteria; o__Rhizobiales; f__Rhizobiaceae; g__Pseudahrensia	0.01514	0.005677	2.66704	0.2265	0.4849			d__Bacteria; k__norank_d__Bacteria; p__Proteobacteria; c__Alphaproteobacteria; o__Rhizobiales; f__Rhizobiaceae; g__Pseudahrensia	0.01514	0.005677	2.66704	0.2265	0.4849
d__Bacteria; k__norank_d__Bacteria; p__Acidobacteriota; c__Thermoanaerobaculia; o__Thermoanaerobaculales; f__Thermoanaerobaculaceae; g__Subgroup_10	0.01514	0.005677	2.66704	0.2265	0.4849			d__Bacteria; k__norank_d__Bacteria; p__Acidobacteriota; c__Thermoanaerobaculia; o__Thermoanaerobaculales; f__Thermoanaerobaculaceae; g__Subgroup_10	0.01514	0.005677	2.66704	0.2265	0.4849
d__Bacteria; k__norank_d__Bacteria; p__Chloroflexi; c__Anaerolineae; o__Anaerolineales; f__Anaerolineaceae; g__norank_f__Anaerolineaceae	0.01514	0.005677	2.66704	0.2265	0.4849			d__Bacteria; k__norank_d__Bacteria; p__Chloroflexi; c__Anaerolineae; o__Anaerolineales; f__Anaerolineaceae; g__norank_f__Anaerolineaceae	0.01514	0.005677	2.66704	0.2265	0.4849
d__Bacteria; k__norank_d__Bacteria; p__Bacteroidota; c__Bacteroidia; o__Chitinophagales; f__Saprospiraceae; g__unclassified_f__Saprospiraceae	0.001892	0.01892	0.0999952	0.01171	0.05775			d__Bacteria; k__norank_d__Bacteria; p__Bacteroidota; c__Bacteroidia; o__Chitinophagales; f__Saprospiraceae; g__unclassified_f__Saprospiraceae	0.001892	0.01892	0.0999952	0.01171	0.05775
d__Bacteria; k__norank_d__Bacteria; p__NB1-j; c__norank_p__NB1-j; o__norank_c__norank_p__NB1-j; f__norank_o__norank_c__norank_p__NB1-j; g__norank_f__norank_o__norank_c__norank_p__NB1-j	0.01135	0.009461	1.20002	1	1			d__Bacteria; k__norank_d__Bacteria; p__NB1-j; c__norank_p__NB1-j; o__norank_c__norank_p__NB1-j; f__norank_o__norank_c__norank_p__NB1-j; g__norank_f__norank_o__norank_c__norank_p__NB1-j	0.01135	0.009461	1.20002	1	1
d__Bacteria; k__norank_d__Bacteria; p__Proteobacteria; c__Alphaproteobacteria; o__Rhizobiales; f__unclassified_o__Rhizobiales; g__unclassified_o__Rhizobiales	0.005677	0.01325	0.428517	0.3437	0.643			d__Bacteria; k__norank_d__Bacteria; p__Proteobacteria; c__Alphaproteobacteria; o__Rhizobiales; f__unclassified_o__Rhizobiales; g__unclassified_o__Rhizobiales	0.005677	0.01325	0.428517	0.3437	0.643
d__Bacteria; k__norank_d__Bacteria; p__Desulfobacterota; c__Desulfobacteria; o__Desulfobacterales; f__Desulfosarcinaceae; g__Sva0081_sediment_group	0.01514	0.003784	4.00013	0.1094	0.3336			d__Bacteria; k__norank_d__Bacteria; p__Desulfobacterota; c__Desulfobacteria; o__Desulfobacterales; f__Desulfosarcinaceae; g__Sva0081_sediment_group	0.01514	0.003784	4.00013	0.1094	0.3336
d__Bacteria; k__norank_d__Bacteria; p__Acidobacteriota; c__Thermoanaerobaculia; o__Thermoanaerobaculales; f__Thermoanaerobaculaceae; g__Subgroup_23	0.01703	0.001892	9.00118	0.02148	0.09374			d__Bacteria; k__norank_d__Bacteria; p__Acidobacteriota; c__Thermoanaerobaculia; o__Thermoanaerobaculales; f__Thermoanaerobaculaceae; g__Subgroup_23	0.01703	0.001892	9.00118	0.02148	0.09374
d__Bacteria; k__norank_d__Bacteria; p__Actinobacteriota; c__Actinobacteria; o__Micrococcales; f__Micrococcaceae; g__Rothia	0.01703	0.001892	9.00118	0.02148	0.09374			d__Bacteria; k__norank_d__Bacteria; p__Actinobacteriota; c__Actinobacteria; o__Micrococcales; f__Micrococcaceae; g__Rothia	0.01703	0.001892	9.00118	0.02148	0.09374
d__Bacteria; k__norank_d__Bacteria; p__Planctomycetota; c__Planctomycetes; o__Pirellulales; f__Pirellulaceae; g__Blastopirellula	0.01892	0	Inf	0.001952	0.01258			d__Bacteria; k__norank_d__Bacteria; p__Planctomycetota; c__Planctomycetes; o__Pirellulales; f__Pirellulaceae; g__Blastopirellula	0.01892	0	Inf	0.001952	0.01258
d__Bacteria; k__norank_d__Bacteria; p__Bacteroidota; c__Rhodothermia; o__Balneolales; f__Balneolaceae; g__norank_f__Balneolaceae	0.01325	0.003784	3.49997	0.1797	0.459			d__Bacteria; k__norank_d__Bacteria; p__Bacteroidota; c__Rhodothermia; o__Balneolales; f__Balneolaceae; g__norank_f__Balneolaceae	0.01325	0.003784	3.49997	0.1797	0.459
d__Bacteria; k__norank_d__Bacteria; p__Proteobacteria; c__Alphaproteobacteria; o__Rhizobiales; f__Rhizobiaceae; g__unclassified_f__Rhizobiaceae	0.007569	0.009461	0.799988	1	1			d__Bacteria; k__norank_d__Bacteria; p__Proteobacteria; c__Alphaproteobacteria; o__Rhizobiales; f__Rhizobiaceae; g__unclassified_f__Rhizobiaceae	0.007569	0.009461	0.799988	1	1
d__Bacteria; k__norank_d__Bacteria; p__Proteobacteria; c__Alphaproteobacteria; o__Rhizobiales; f__Methyloligellaceae; g__Methyloceanibacter	0.009461	0.007569	1.25002	1	1			d__Bacteria; k__norank_d__Bacteria; p__Proteobacteria; c__Alphaproteobacteria; o__Rhizobiales; f__Methyloligellaceae; g__Methyloceanibacter	0.009461	0.007569	1.25002	1	1
d__Bacteria; k__norank_d__Bacteria; p__Latescibacterota; c__norank_p__Latescibacterota; o__norank_c__norank_p__Latescibacterota; f__norank_o__norank_c__norank_p__Latescibacterota; g__norank_f__norank_o__norank_c__norank_p__Latescibacterota	0.007569	0.009461	0.799988	1	1			d__Bacteria; k__norank_d__Bacteria; p__Latescibacterota; c__norank_p__Latescibacterota; o__norank_c__norank_p__Latescibacterota; f__norank_o__norank_c__norank_p__Latescibacterota; g__norank_f__norank_o__norank_c__norank_p__Latescibacterota	0.007569	0.009461	0.799988	1	1
d__Bacteria; k__norank_d__Bacteria; p__Planctomycetota; c__Planctomycetes; o__Pirellulales; f__Pirellulaceae; g__norank_f__Pirellulaceae	0.01703	0	Inf	0.003905	0.02153			d__Bacteria; k__norank_d__Bacteria; p__Planctomycetota; c__Planctomycetes; o__Pirellulales; f__Pirellulaceae; g__norank_f__Pirellulaceae	0.01703	0	Inf	0.003905	0.02153
d__Bacteria; k__norank_d__Bacteria; p__Proteobacteria; c__Alphaproteobacteria; o__Rhizobiales; f__Xanthobacteraceae; g__Bradyrhizobium	0	0.01703	0	0.003905	0.02153			d__Bacteria; k__norank_d__Bacteria; p__Proteobacteria; c__Alphaproteobacteria; o__Rhizobiales; f__Xanthobacteraceae; g__Bradyrhizobium	0	0.01703	0	0.003905	0.02153
d__Bacteria; k__norank_d__Bacteria; p__Firmicutes; c__Bacilli; o__Staphylococcales; f__Staphylococcaceae; g__Staphylococcus	0.009461	0.007569	1.25002	1	1			d__Bacteria; k__norank_d__Bacteria; p__Firmicutes; c__Bacilli; o__Staphylococcales; f__Staphylococcaceae; g__Staphylococcus	0.009461	0.007569	1.25002	1	1
d__Bacteria; k__norank_d__Bacteria; p__Proteobacteria; c__Gammaproteobacteria; o__BD7-8; f__norank_o__BD7-8; g__norank_f__norank_o__BD7-8	0.01703	0	Inf	0.003905	0.02153			d__Bacteria; k__norank_d__Bacteria; p__Proteobacteria; c__Gammaproteobacteria; o__BD7-8; f__norank_o__BD7-8; g__norank_f__norank_o__BD7-8	0.01703	0	Inf	0.003905	0.02153
d__Bacteria; k__norank_d__Bacteria; p__Proteobacteria; c__Gammaproteobacteria; o__Alteromonadales; f__Pseudoalteromonadaceae; g__Pseudoalteromonas	0.005677	0.01135	0.499978	0.5078	0.6976			d__Bacteria; k__norank_d__Bacteria; p__Proteobacteria; c__Gammaproteobacteria; o__Alteromonadales; f__Pseudoalteromonadaceae; g__Pseudoalteromonas	0.005677	0.01135	0.499978	0.5078	0.6976
d__Bacteria; k__norank_d__Bacteria; p__Bdellovibrionota; c__Bdellovibrionia; o__Bacteriovoracales; f__Bacteriovoracaceae; g__unclassified_f__Bacteriovoracaceae	0.001892	0.01325	0.142845	0.0703	0.2338			d__Bacteria; k__norank_d__Bacteria; p__Bdellovibrionota; c__Bdellovibrionia; o__Bacteriovoracales; f__Bacteriovoracaceae; g__unclassified_f__Bacteriovoracaceae	0.001892	0.01325	0.142845	0.0703	0.2338
d__Bacteria; k__norank_d__Bacteria; p__Proteobacteria; c__Gammaproteobacteria; o__Oceanospirillales; f__Nitrincolaceae; g__Neptunomonas	0.001892	0.01325	0.142845	0.0703	0.2338			d__Bacteria; k__norank_d__Bacteria; p__Proteobacteria; c__Gammaproteobacteria; o__Oceanospirillales; f__Nitrincolaceae; g__Neptunomonas	0.001892	0.01325	0.142845	0.0703	0.2338
d__Bacteria; k__norank_d__Bacteria; p__Proteobacteria; c__Alphaproteobacteria; o__Rickettsiales; f__Mitochondria; g__norank_f__Mitochondria	0.01325	0.001892	7.00061	0.0703	0.2338			d__Bacteria; k__norank_d__Bacteria; p__Proteobacteria; c__Alphaproteobacteria; o__Rickettsiales; f__Mitochondria; g__norank_f__Mitochondria	0.01325	0.001892	7.00061	0.0703	0.2338
d__Bacteria; k__norank_d__Bacteria; p__Desulfobacterota; c__Desulfobulbia; o__Desulfobulbales; f__Desulfocapsaceae; g__unclassified_f__Desulfocapsaceae	0.01514	0	Inf	0.00781	0.03896			d__Bacteria; k__norank_d__Bacteria; p__Desulfobacterota; c__Desulfobulbia; o__Desulfobulbales; f__Desulfocapsaceae; g__unclassified_f__Desulfocapsaceae	0.01514	0	Inf	0.00781	0.03896
d__Bacteria; k__norank_d__Bacteria; p__Proteobacteria; c__Alphaproteobacteria; o__Rhodobacterales; f__Rhodobacteraceae; g__Roseovarius	0	0.01514	0	0.00781	0.03896			d__Bacteria; k__norank_d__Bacteria; p__Proteobacteria; c__Alphaproteobacteria; o__Rhodobacterales; f__Rhodobacteraceae; g__Roseovarius	0	0.01514	0	0.00781	0.03896
d__Bacteria; k__norank_d__Bacteria; p__Firmicutes; c__Clostridia; o__Christensenellales; f__Christensenellaceae; g__norank_f__Christensenellaceae	0.007569	0.007569	1	1	1			d__Bacteria; k__norank_d__Bacteria; p__Firmicutes; c__Clostridia; o__Christensenellales; f__Christensenellaceae; g__norank_f__Christensenellaceae	0.007569	0.007569	1	1	1
d__Bacteria; k__norank_d__Bacteria; p__Proteobacteria; c__Gammaproteobacteria; o__Vibrionales; f__Vibrionaceae; g__Grimontia	0.009461	0.005677	1.66671	0.7266	0.9219			d__Bacteria; k__norank_d__Bacteria; p__Proteobacteria; c__Gammaproteobacteria; o__Vibrionales; f__Vibrionaceae; g__Grimontia	0.009461	0.005677	1.66671	0.7266	0.9219
d__Bacteria; k__norank_d__Bacteria; p__Proteobacteria; c__Alphaproteobacteria; o__Sphingomonadales; f__Sphingomonadaceae; g__Altererythrobacter	0.01135	0.003784	3.00038	0.289	0.5455			d__Bacteria; k__norank_d__Bacteria; p__Proteobacteria; c__Alphaproteobacteria; o__Sphingomonadales; f__Sphingomonadaceae; g__Altererythrobacter	0.01135	0.003784	3.00038	0.289	0.5455
d__Bacteria; k__norank_d__Bacteria; p__Proteobacteria; c__Alphaproteobacteria; o__Parvibaculales; f__OCS116_clade; g__norank_f__OCS116_clade	0.003784	0.01135	0.333291	0.289	0.5455			d__Bacteria; k__norank_d__Bacteria; p__Proteobacteria; c__Alphaproteobacteria; o__Parvibaculales; f__OCS116_clade; g__norank_f__OCS116_clade	0.003784	0.01135	0.333291	0.289	0.5455
d__Bacteria; k__norank_d__Bacteria; p__Verrucomicrobiota; c__Verrucomicrobiae; o__Verrucomicrobiales; f__Rubritaleaceae; g__Rubritalea	0.01135	0.003784	3.00038	0.289	0.5455			d__Bacteria; k__norank_d__Bacteria; p__Verrucomicrobiota; c__Verrucomicrobiae; o__Verrucomicrobiales; f__Rubritaleaceae; g__Rubritalea	0.01135	0.003784	3.00038	0.289	0.5455
d__Bacteria; k__norank_d__Bacteria; p__Actinobacteriota; c__Actinobacteria; o__Nitriliruptorales; f__Nitriliruptoraceae; g__norank_f__Nitriliruptoraceae	0.01325	0	Inf	0.01562	0.07273			d__Bacteria; k__norank_d__Bacteria; p__Actinobacteriota; c__Actinobacteria; o__Nitriliruptorales; f__Nitriliruptoraceae; g__norank_f__Nitriliruptoraceae	0.01325	0	Inf	0.01562	0.07273
d__Bacteria; k__norank_d__Bacteria; p__Margulisbacteria; c__norank_p__Margulisbacteria; o__norank_c__norank_p__Margulisbacteria; f__norank_o__norank_c__norank_p__Margulisbacteria; g__norank_f__norank_o__norank_c__norank_p__Margulisbacteria	0	0.01325	0	0.01562	0.07273			d__Bacteria; k__norank_d__Bacteria; p__Margulisbacteria; c__norank_p__Margulisbacteria; o__norank_c__norank_p__Margulisbacteria; f__norank_o__norank_c__norank_p__Margulisbacteria; g__norank_f__norank_o__norank_c__norank_p__Margulisbacteria	0	0.01325	0	0.01562	0.07273
d__Bacteria; k__norank_d__Bacteria; p__Cyanobacteria; c__Cyanobacteriia; o__Cyanobacteriales; f__Xenococcaceae; g__Pleurocapsa_PCC-7319	0.005677	0.007569	0.74999	1	1			d__Bacteria; k__norank_d__Bacteria; p__Cyanobacteria; c__Cyanobacteriia; o__Cyanobacteriales; f__Xenococcaceae; g__Pleurocapsa_PCC-7319	0.005677	0.007569	0.74999	1	1
d__Bacteria; k__norank_d__Bacteria; p__Proteobacteria; c__Gammaproteobacteria; o__Oceanospirillales; f__Marinomonadaceae; g__Marinomonas	0.005677	0.007569	0.74999	1	1			d__Bacteria; k__norank_d__Bacteria; p__Proteobacteria; c__Gammaproteobacteria; o__Oceanospirillales; f__Marinomonadaceae; g__Marinomonas	0.005677	0.007569	0.74999	1	1
d__Bacteria; k__norank_d__Bacteria; p__Proteobacteria; c__Alphaproteobacteria; o__Sphingomonadales; f__Sphingomonadaceae; g__Erythrobacter	0.005677	0.007569	0.74999	1	1			d__Bacteria; k__norank_d__Bacteria; p__Proteobacteria; c__Alphaproteobacteria; o__Sphingomonadales; f__Sphingomonadaceae; g__Erythrobacter	0.005677	0.007569	0.74999	1	1
d__Bacteria; k__norank_d__Bacteria; p__Bacteroidota; c__Bacteroidia; o__Bacteroidales; f__Paludibacteraceae; g__norank_f__Paludibacteraceae	0.009461	0.003784	2.50026	0.4531	0.6914			d__Bacteria; k__norank_d__Bacteria; p__Bacteroidota; c__Bacteroidia; o__Bacteroidales; f__Paludibacteraceae; g__norank_f__Paludibacteraceae	0.009461	0.003784	2.50026	0.4531	0.6914
d__Bacteria; k__norank_d__Bacteria; p__Bacteroidota; c__Bacteroidia; o__Cytophagales; f__Cyclobacteriaceae; g__Marinoscillum	0.009461	0.003784	2.50026	0.4531	0.6914			d__Bacteria; k__norank_d__Bacteria; p__Bacteroidota; c__Bacteroidia; o__Cytophagales; f__Cyclobacteriaceae; g__Marinoscillum	0.009461	0.003784	2.50026	0.4531	0.6914
d__Bacteria; k__norank_d__Bacteria; p__Proteobacteria; c__Alphaproteobacteria; o__Kordiimonadales; f__Kordiimonadaceae; g__Kordiimonas	0.009461	0.003784	2.50026	0.4531	0.6914			d__Bacteria; k__norank_d__Bacteria; p__Proteobacteria; c__Alphaproteobacteria; o__Kordiimonadales; f__Kordiimonadaceae; g__Kordiimonas	0.009461	0.003784	2.50026	0.4531	0.6914
d__Bacteria; k__norank_d__Bacteria; p__Proteobacteria; c__Gammaproteobacteria; o__Aeromonadales; f__Aeromonadaceae; g__Aeromonas	0.01135	0.001892	6.00036	0.125	0.3336			d__Bacteria; k__norank_d__Bacteria; p__Proteobacteria; c__Gammaproteobacteria; o__Aeromonadales; f__Aeromonadaceae; g__Aeromonas	0.01135	0.001892	6.00036	0.125	0.3336
d__Bacteria; k__norank_d__Bacteria; p__Actinobacteriota; c__Acidimicrobiia; o__Microtrichales; f__Ilumatobacteraceae; g__CL500-29_marine_group	0.01135	0.001892	6.00036	0.125	0.3336			d__Bacteria; k__norank_d__Bacteria; p__Actinobacteriota; c__Acidimicrobiia; o__Microtrichales; f__Ilumatobacteraceae; g__CL500-29_marine_group	0.01135	0.001892	6.00036	0.125	0.3336
d__Bacteria; k__norank_d__Bacteria; p__Proteobacteria; c__Gammaproteobacteria; o__Burkholderiales; f__Nitrosomonadaceae; g__unclassified_f__Nitrosomonadaceae	0.01135	0.001892	6.00036	0.125	0.3336			d__Bacteria; k__norank_d__Bacteria; p__Proteobacteria; c__Gammaproteobacteria; o__Burkholderiales; f__Nitrosomonadaceae; g__unclassified_f__Nitrosomonadaceae	0.01135	0.001892	6.00036	0.125	0.3336
d__Bacteria; k__norank_d__Bacteria; p__Actinobacteriota; c__Acidimicrobiia; o__Microtrichales; f__Microtrichaceae; g__IMCC26207	0.01135	0.001892	6.00036	0.125	0.3336			d__Bacteria; k__norank_d__Bacteria; p__Actinobacteriota; c__Acidimicrobiia; o__Microtrichales; f__Microtrichaceae; g__IMCC26207	0.01135	0.001892	6.00036	0.125	0.3336
d__Bacteria; k__norank_d__Bacteria; p__Proteobacteria; c__Gammaproteobacteria; o__Alteromonadales; f__Idiomarinaceae; g__Idiomarina	0.001892	0.01135	0.166657	0.125	0.3336			d__Bacteria; k__norank_d__Bacteria; p__Proteobacteria; c__Gammaproteobacteria; o__Alteromonadales; f__Idiomarinaceae; g__Idiomarina	0.001892	0.01135	0.166657	0.125	0.3336
d__Bacteria; k__norank_d__Bacteria; p__Firmicutes; c__Clostridia; o__Lachnospirales; f__Lachnospiraceae; g__unclassified_f__Lachnospiraceae	0.005677	0.005677	1	1	1			d__Bacteria; k__norank_d__Bacteria; p__Firmicutes; c__Clostridia; o__Lachnospirales; f__Lachnospiraceae; g__unclassified_f__Lachnospiraceae	0.005677	0.005677	1	1	1
d__Bacteria; k__norank_d__Bacteria; p__Proteobacteria; c__Gammaproteobacteria; o__Pseudomonadales; f__Pseudomonadaceae; g__Pseudomonas	0.005677	0.005677	1	1	1			d__Bacteria; k__norank_d__Bacteria; p__Proteobacteria; c__Gammaproteobacteria; o__Pseudomonadales; f__Pseudomonadaceae; g__Pseudomonas	0.005677	0.005677	1	1	1
d__Bacteria; k__norank_d__Bacteria; p__Planctomycetota; c__Pla3_lineage; o__norank_c__Pla3_lineage; f__norank_o__norank_c__Pla3_lineage; g__norank_f__norank_o__norank_c__Pla3_lineage	0.005677	0.005677	1	1	1			d__Bacteria; k__norank_d__Bacteria; p__Planctomycetota; c__Pla3_lineage; o__norank_c__Pla3_lineage; f__norank_o__norank_c__Pla3_lineage; g__norank_f__norank_o__norank_c__Pla3_lineage	0.005677	0.005677	1	1	1
d__Bacteria; k__norank_d__Bacteria; p__Firmicutes; c__Negativicutes; o__Veillonellales-Selenomonadales; f__Selenomonadaceae; g__Megamonas	0.009461	0.001892	5.00012	0.2187	0.4849			d__Bacteria; k__norank_d__Bacteria; p__Firmicutes; c__Negativicutes; o__Veillonellales-Selenomonadales; f__Selenomonadaceae; g__Megamonas	0.009461	0.001892	5.00012	0.2187	0.4849
d__Bacteria; k__norank_d__Bacteria; p__Proteobacteria; c__Gammaproteobacteria; o__Oceanospirillales; f__Nitrincolaceae; g__Neptuniibacter	0.001892	0.009461	0.199995	0.2187	0.4849			d__Bacteria; k__norank_d__Bacteria; p__Proteobacteria; c__Gammaproteobacteria; o__Oceanospirillales; f__Nitrincolaceae; g__Neptuniibacter	0.001892	0.009461	0.199995	0.2187	0.4849
d__Bacteria; k__norank_d__Bacteria; p__Desulfobacterota; c__Desulfovibrionia; o__Desulfovibrionales; f__Desulfovibrionaceae; g__Desulfovibrio	0.007569	0.003784	2.00005	0.6875	0.8863			d__Bacteria; k__norank_d__Bacteria; p__Desulfobacterota; c__Desulfovibrionia; o__Desulfovibrionales; f__Desulfovibrionaceae; g__Desulfovibrio	0.007569	0.003784	2.00005	0.6875	0.8863
d__Bacteria; k__norank_d__Bacteria; p__Proteobacteria; c__Gammaproteobacteria; o__Thiomicrospirales; f__Thiomicrospiraceae; g__Thiomicrorhabdus	0.001892	0.009461	0.199995	0.2187	0.4849			d__Bacteria; k__norank_d__Bacteria; p__Proteobacteria; c__Gammaproteobacteria; o__Thiomicrospirales; f__Thiomicrospiraceae; g__Thiomicrorhabdus	0.001892	0.009461	0.199995	0.2187	0.4849
d__Bacteria; k__norank_d__Bacteria; p__Proteobacteria; c__Gammaproteobacteria; o__Burkholderiales; f__Rhodocyclaceae; g__C39	0.009461	0.001892	5.00012	0.2187	0.4849			d__Bacteria; k__norank_d__Bacteria; p__Proteobacteria; c__Gammaproteobacteria; o__Burkholderiales; f__Rhodocyclaceae; g__C39	0.009461	0.001892	5.00012	0.2187	0.4849
d__Bacteria; k__norank_d__Bacteria; p__Fusobacteriota; c__Fusobacteriia; o__Fusobacteriales; f__Fusobacteriaceae; g__Fusobacterium	0.001892	0.009461	0.199995	0.2187	0.4849			d__Bacteria; k__norank_d__Bacteria; p__Fusobacteriota; c__Fusobacteriia; o__Fusobacteriales; f__Fusobacteriaceae; g__Fusobacterium	0.001892	0.009461	0.199995	0.2187	0.4849
d__Bacteria; k__norank_d__Bacteria; p__Proteobacteria; c__Alphaproteobacteria; o__Kiloniellales; f__Kiloniellaceae; g__unclassified_f__Kiloniellaceae	0.009461	0.001892	5.00012	0.2187	0.4849			d__Bacteria; k__norank_d__Bacteria; p__Proteobacteria; c__Alphaproteobacteria; o__Kiloniellales; f__Kiloniellaceae; g__unclassified_f__Kiloniellaceae	0.009461	0.001892	5.00012	0.2187	0.4849
d__Bacteria; k__norank_d__Bacteria; p__Firmicutes; c__Clostridia; o__Lachnospirales; f__unclassified_o__Lachnospirales; g__unclassified_o__Lachnospirales	0.003784	0.007569	0.499987	0.6875	0.8863			d__Bacteria; k__norank_d__Bacteria; p__Firmicutes; c__Clostridia; o__Lachnospirales; f__unclassified_o__Lachnospirales; g__unclassified_o__Lachnospirales	0.003784	0.007569	0.499987	0.6875	0.8863
d__Bacteria; k__norank_d__Bacteria; p__Proteobacteria; c__Alphaproteobacteria; o__Caulobacterales; f__Parvularculaceae; g__Marinicaulis	0.009461	0.001892	5.00012	0.2187	0.4849			d__Bacteria; k__norank_d__Bacteria; p__Proteobacteria; c__Alphaproteobacteria; o__Caulobacterales; f__Parvularculaceae; g__Marinicaulis	0.009461	0.001892	5.00012	0.2187	0.4849
d__Bacteria; k__norank_d__Bacteria; p__Bacteroidota; c__Bacteroidia; o__Flavobacteriales; f__Flavobacteriaceae; g__Robiginitalea	0.009461	0.001892	5.00012	0.2187	0.4849			d__Bacteria; k__norank_d__Bacteria; p__Bacteroidota; c__Bacteroidia; o__Flavobacteriales; f__Flavobacteriaceae; g__Robiginitalea	0.009461	0.001892	5.00012	0.2187	0.4849
d__Bacteria; k__norank_d__Bacteria; p__Proteobacteria; c__Gammaproteobacteria; o__Oceanospirillales; f__Nitrincolaceae; g__Amphritea	0.001892	0.009461	0.199995	0.2187	0.4849			d__Bacteria; k__norank_d__Bacteria; p__Proteobacteria; c__Gammaproteobacteria; o__Oceanospirillales; f__Nitrincolaceae; g__Amphritea	0.001892	0.009461	0.199995	0.2187	0.4849
d__Bacteria; k__norank_d__Bacteria; p__Proteobacteria; c__Gammaproteobacteria; o__Aeromonadales; f__Aeromonadaceae; g__Tolumonas	0.009461	0.001892	5.00012	0.2187	0.4849			d__Bacteria; k__norank_d__Bacteria; p__Proteobacteria; c__Gammaproteobacteria; o__Aeromonadales; f__Aeromonadaceae; g__Tolumonas	0.009461	0.001892	5.00012	0.2187	0.4849
d__Bacteria; k__norank_d__Bacteria; p__Desulfobacterota; c__Desulfobulbia; o__Desulfobulbales; f__Desulfobulbaceae; g__norank_f__Desulfobulbaceae	0.003784	0.007569	0.499987	0.6875	0.8863			d__Bacteria; k__norank_d__Bacteria; p__Desulfobacterota; c__Desulfobulbia; o__Desulfobulbales; f__Desulfobulbaceae; g__norank_f__Desulfobulbaceae	0.003784	0.007569	0.499987	0.6875	0.8863
d__Bacteria; k__norank_d__Bacteria; p__Patescibacteria; c__Gracilibacteria; o__JGI_0000069-P22; f__norank_o__JGI_0000069-P22; g__norank_f__norank_o__JGI_0000069-P22	0.01135	0	Inf	0.03125	0.1259			d__Bacteria; k__norank_d__Bacteria; p__Patescibacteria; c__Gracilibacteria; o__JGI_0000069-P22; f__norank_o__JGI_0000069-P22; g__norank_f__norank_o__JGI_0000069-P22	0.01135	0	Inf	0.03125	0.1259
d__Bacteria; k__norank_d__Bacteria; p__Firmicutes; c__Clostridia; o__Lachnospirales; f__Lachnospiraceae; g__Blautia	0.01135	0	Inf	0.03125	0.1259			d__Bacteria; k__norank_d__Bacteria; p__Firmicutes; c__Clostridia; o__Lachnospirales; f__Lachnospiraceae; g__Blautia	0.01135	0	Inf	0.03125	0.1259
d__Bacteria; k__norank_d__Bacteria; p__Fibrobacterota; c__Fibrobacteria; o__Fibrobacterales; f__Fibrobacteraceae; g__norank_f__Fibrobacteraceae	0	0.01135	0	0.03125	0.1259			d__Bacteria; k__norank_d__Bacteria; p__Fibrobacterota; c__Fibrobacteria; o__Fibrobacterales; f__Fibrobacteraceae; g__norank_f__Fibrobacteraceae	0	0.01135	0	0.03125	0.1259
d__Bacteria; k__norank_d__Bacteria; p__Bacteroidota; c__Bacteroidia; o__Flavobacteriales; f__Cryomorphaceae; g__Phaeocystidibacter	0.01135	0	Inf	0.03125	0.1259			d__Bacteria; k__norank_d__Bacteria; p__Bacteroidota; c__Bacteroidia; o__Flavobacteriales; f__Cryomorphaceae; g__Phaeocystidibacter	0.01135	0	Inf	0.03125	0.1259
d__Bacteria; k__norank_d__Bacteria; p__Proteobacteria; c__Gammaproteobacteria; o__Cellvibrionales; f__Porticoccaceae; g__SAR92_clade	0	0.009461	0	0.06249	0.2146			d__Bacteria; k__norank_d__Bacteria; p__Proteobacteria; c__Gammaproteobacteria; o__Cellvibrionales; f__Porticoccaceae; g__SAR92_clade	0	0.009461	0	0.06249	0.2146
d__Bacteria; k__norank_d__Bacteria; p__Proteobacteria; c__Gammaproteobacteria; o__AT-s2-59; f__norank_o__AT-s2-59; g__norank_f__norank_o__AT-s2-59	0.009461	0	Inf	0.06249	0.2146			d__Bacteria; k__norank_d__Bacteria; p__Proteobacteria; c__Gammaproteobacteria; o__AT-s2-59; f__norank_o__AT-s2-59; g__norank_f__norank_o__AT-s2-59	0.009461	0	Inf	0.06249	0.2146
d__Bacteria; k__norank_d__Bacteria; p__Proteobacteria; c__Gammaproteobacteria; o__Oceanospirillales; f__Nitrincolaceae; g__unclassified_f__Nitrincolaceae	0	0.009461	0	0.06249	0.2146			d__Bacteria; k__norank_d__Bacteria; p__Proteobacteria; c__Gammaproteobacteria; o__Oceanospirillales; f__Nitrincolaceae; g__unclassified_f__Nitrincolaceae	0	0.009461	0	0.06249	0.2146
d__Bacteria; k__norank_d__Bacteria; p__Chloroflexi; c__OLB14; o__norank_c__OLB14; f__norank_o__norank_c__OLB14; g__norank_f__norank_o__norank_c__OLB14	0.003784	0.005677	0.66666	1	1			d__Bacteria; k__norank_d__Bacteria; p__Chloroflexi; c__OLB14; o__norank_c__OLB14; f__norank_o__norank_c__OLB14; g__norank_f__norank_o__norank_c__OLB14	0.003784	0.005677	0.66666	1	1
d__Bacteria; k__norank_d__Bacteria; p__Verrucomicrobiota; c__Chlamydiae; o__Chlamydiales; f__unclassified_o__Chlamydiales; g__unclassified_o__Chlamydiales	0.005677	0.003784	1.50001	1	1			d__Bacteria; k__norank_d__Bacteria; p__Verrucomicrobiota; c__Chlamydiae; o__Chlamydiales; f__unclassified_o__Chlamydiales; g__unclassified_o__Chlamydiales	0.005677	0.003784	1.50001	1	1
d__Bacteria; k__norank_d__Bacteria; p__Patescibacteria; c__Gracilibacteria; o__norank_c__Gracilibacteria; f__norank_o__norank_c__Gracilibacteria; g__norank_f__norank_o__norank_c__Gracilibacteria	0.009461	0	Inf	0.06249	0.2146			d__Bacteria; k__norank_d__Bacteria; p__Patescibacteria; c__Gracilibacteria; o__norank_c__Gracilibacteria; f__norank_o__norank_c__Gracilibacteria; g__norank_f__norank_o__norank_c__Gracilibacteria	0.009461	0	Inf	0.06249	0.2146
d__Bacteria; k__norank_d__Bacteria; p__Proteobacteria; c__Gammaproteobacteria; o__Alteromonadales; f__Shewanellaceae; g__Ferrimonas	0.003784	0.005677	0.66666	1	1			d__Bacteria; k__norank_d__Bacteria; p__Proteobacteria; c__Gammaproteobacteria; o__Alteromonadales; f__Shewanellaceae; g__Ferrimonas	0.003784	0.005677	0.66666	1	1
d__Bacteria; k__norank_d__Bacteria; p__Verrucomicrobiota; c__Verrucomicrobiae; o__Opitutales; f__Puniceicoccaceae; g__Pelagicoccus	0.005677	0.003784	1.50001	1	1			d__Bacteria; k__norank_d__Bacteria; p__Verrucomicrobiota; c__Verrucomicrobiae; o__Opitutales; f__Puniceicoccaceae; g__Pelagicoccus	0.005677	0.003784	1.50001	1	1
d__Bacteria; k__norank_d__Bacteria; p__Proteobacteria; c__Gammaproteobacteria; o__norank_c__Gammaproteobacteria; f__norank_o__norank_c__Gammaproteobacteria; g__norank_f__norank_o__norank_c__Gammaproteobacteria	0.009461	0	Inf	0.06249	0.2146			d__Bacteria; k__norank_d__Bacteria; p__Proteobacteria; c__Gammaproteobacteria; o__norank_c__Gammaproteobacteria; f__norank_o__norank_c__Gammaproteobacteria; g__norank_f__norank_o__norank_c__Gammaproteobacteria	0.009461	0	Inf	0.06249	0.2146
d__Bacteria; k__norank_d__Bacteria; p__Proteobacteria; c__Gammaproteobacteria; o__Pseudomonadales; f__Moraxellaceae; g__Acinetobacter	0.007569	0.001892	3.99991	0.375	0.6861			d__Bacteria; k__norank_d__Bacteria; p__Proteobacteria; c__Gammaproteobacteria; o__Pseudomonadales; f__Moraxellaceae; g__Acinetobacter	0.007569	0.001892	3.99991	0.375	0.6861
d__Bacteria; k__norank_d__Bacteria; p__RCP2-54; c__norank_p__RCP2-54; o__norank_c__norank_p__RCP2-54; f__norank_o__norank_c__norank_p__RCP2-54; g__norank_f__norank_o__norank_c__norank_p__RCP2-54	0	0.009461	0	0.06249	0.2146			d__Bacteria; k__norank_d__Bacteria; p__RCP2-54; c__norank_p__RCP2-54; o__norank_c__norank_p__RCP2-54; f__norank_o__norank_c__norank_p__RCP2-54; g__norank_f__norank_o__norank_c__norank_p__RCP2-54	0	0.009461	0	0.06249	0.2146
d__Bacteria; k__norank_d__Bacteria; p__Proteobacteria; c__Gammaproteobacteria; o__Chromatiales; f__Sedimenticolaceae; g__unclassified_f__Sedimenticolaceae	0.009461	0	Inf	0.06249	0.2146			d__Bacteria; k__norank_d__Bacteria; p__Proteobacteria; c__Gammaproteobacteria; o__Chromatiales; f__Sedimenticolaceae; g__unclassified_f__Sedimenticolaceae	0.009461	0	Inf	0.06249	0.2146
d__Bacteria; k__norank_d__Bacteria; p__Proteobacteria; c__Alphaproteobacteria; o__Rickettsiales; f__unclassified_o__Rickettsiales; g__unclassified_o__Rickettsiales	0.009461	0	Inf	0.06249	0.2146			d__Bacteria; k__norank_d__Bacteria; p__Proteobacteria; c__Alphaproteobacteria; o__Rickettsiales; f__unclassified_o__Rickettsiales; g__unclassified_o__Rickettsiales	0.009461	0	Inf	0.06249	0.2146
d__Bacteria; k__norank_d__Bacteria; p__Firmicutes; c__Clostridia; o__Clostridiales; f__Clostridiaceae; g__Clostridium_sensu_stricto_1	0.007569	0.001892	3.99991	0.375	0.6861			d__Bacteria; k__norank_d__Bacteria; p__Firmicutes; c__Clostridia; o__Clostridiales; f__Clostridiaceae; g__Clostridium_sensu_stricto_1	0.007569	0.001892	3.99991	0.375	0.6861
d__Bacteria; k__norank_d__Bacteria; p__Proteobacteria; c__Alphaproteobacteria; o__Rhodobacterales; f__Rhodobacteraceae; g__Albimonas	0	0.009461	0	0.06249	0.2146			d__Bacteria; k__norank_d__Bacteria; p__Proteobacteria; c__Alphaproteobacteria; o__Rhodobacterales; f__Rhodobacteraceae; g__Albimonas	0	0.009461	0	0.06249	0.2146
d__Bacteria; k__norank_d__Bacteria; p__Planctomycetota; c__Phycisphaerae; o__Phycisphaerales; f__Phycisphaeraceae; g__Urania-1B-19_marine_sediment_group	0.009461	0	Inf	0.06249	0.2146			d__Bacteria; k__norank_d__Bacteria; p__Planctomycetota; c__Phycisphaerae; o__Phycisphaerales; f__Phycisphaeraceae; g__Urania-1B-19_marine_sediment_group	0.009461	0	Inf	0.06249	0.2146
d__Bacteria; k__norank_d__Bacteria; p__Planctomycetota; c__Planctomycetes; o__Pirellulales; f__Pirellulaceae; g__Rubripirellula	0.007569	0.001892	3.99991	0.375	0.6861			d__Bacteria; k__norank_d__Bacteria; p__Planctomycetota; c__Planctomycetes; o__Pirellulales; f__Pirellulaceae; g__Rubripirellula	0.007569	0.001892	3.99991	0.375	0.6861
d__Bacteria; k__norank_d__Bacteria; p__Bacteroidota; c__Bacteroidia; o__Bacteroidales; f__Marinifilaceae; g__norank_f__Marinifilaceae	0.007569	0.001892	3.99991	0.375	0.6861			d__Bacteria; k__norank_d__Bacteria; p__Bacteroidota; c__Bacteroidia; o__Bacteroidales; f__Marinifilaceae; g__norank_f__Marinifilaceae	0.007569	0.001892	3.99991	0.375	0.6861
d__Bacteria; k__norank_d__Bacteria; p__Proteobacteria; c__Gammaproteobacteria; o__Alteromonadales; f__Alteromonadaceae; g__Alteromonas	0	0.009461	0	0.06249	0.2146			d__Bacteria; k__norank_d__Bacteria; p__Proteobacteria; c__Gammaproteobacteria; o__Alteromonadales; f__Alteromonadaceae; g__Alteromonas	0	0.009461	0	0.06249	0.2146
d__Bacteria; k__norank_d__Bacteria; p__Proteobacteria; c__Alphaproteobacteria; o__Rickettsiales; f__Rickettsiaceae; g__norank_f__Rickettsiaceae	0.007569	0	Inf	0.125	0.3336			d__Bacteria; k__norank_d__Bacteria; p__Proteobacteria; c__Alphaproteobacteria; o__Rickettsiales; f__Rickettsiaceae; g__norank_f__Rickettsiaceae	0.007569	0	Inf	0.125	0.3336
d__Bacteria; k__norank_d__Bacteria; p__Spirochaetota; c__Spirochaetia; o__Spirochaetales; f__Spirochaetaceae; g__Spirochaeta_2	0	0.007569	0	0.125	0.3336			d__Bacteria; k__norank_d__Bacteria; p__Spirochaetota; c__Spirochaetia; o__Spirochaetales; f__Spirochaetaceae; g__Spirochaeta_2	0	0.007569	0	0.125	0.3336
d__Bacteria; k__norank_d__Bacteria; p__Actinobacteriota; c__Acidimicrobiia; o__Microtrichales; f__unclassified_o__Microtrichales; g__unclassified_o__Microtrichales	0.007569	0	Inf	0.125	0.3336			d__Bacteria; k__norank_d__Bacteria; p__Actinobacteriota; c__Acidimicrobiia; o__Microtrichales; f__unclassified_o__Microtrichales; g__unclassified_o__Microtrichales	0.007569	0	Inf	0.125	0.3336
d__Bacteria; k__norank_d__Bacteria; p__Desulfobacterota; c__Desulfobacteria; o__Desulfatiglandales; f__Desulfatiglandaceae; g__Desulfatiglans	0	0.007569	0	0.125	0.3336			d__Bacteria; k__norank_d__Bacteria; p__Desulfobacterota; c__Desulfobacteria; o__Desulfatiglandales; f__Desulfatiglandaceae; g__Desulfatiglans	0	0.007569	0	0.125	0.3336
d__Bacteria; k__norank_d__Bacteria; p__Chloroflexi; c__JG30-KF-CM66; o__norank_c__JG30-KF-CM66; f__norank_o__norank_c__JG30-KF-CM66; g__norank_f__norank_o__norank_c__JG30-KF-CM66	0.007569	0	Inf	0.125	0.3336			d__Bacteria; k__norank_d__Bacteria; p__Chloroflexi; c__JG30-KF-CM66; o__norank_c__JG30-KF-CM66; f__norank_o__norank_c__JG30-KF-CM66; g__norank_f__norank_o__norank_c__JG30-KF-CM66	0.007569	0	Inf	0.125	0.3336
d__Bacteria; k__norank_d__Bacteria; p__Chloroflexi; c__KD4-96; o__norank_c__KD4-96; f__norank_o__norank_c__KD4-96; g__norank_f__norank_o__norank_c__KD4-96	0.007569	0	Inf	0.125	0.3336			d__Bacteria; k__norank_d__Bacteria; p__Chloroflexi; c__KD4-96; o__norank_c__KD4-96; f__norank_o__norank_c__KD4-96; g__norank_f__norank_o__norank_c__KD4-96	0.007569	0	Inf	0.125	0.3336
d__Bacteria; k__norank_d__Bacteria; p__Actinobacteriota; c__Actinobacteria; o__unclassified_c__Actinobacteria; f__unclassified_c__Actinobacteria; g__unclassified_c__Actinobacteria	0	0.007569	0	0.125	0.3336			d__Bacteria; k__norank_d__Bacteria; p__Actinobacteriota; c__Actinobacteria; o__unclassified_c__Actinobacteria; f__unclassified_c__Actinobacteria; g__unclassified_c__Actinobacteria	0	0.007569	0	0.125	0.3336
d__Bacteria; k__norank_d__Bacteria; p__Firmicutes; c__Clostridia; o__Clostridiales; f__Clostridiaceae; g__unclassified_f__Clostridiaceae	0.007569	0	Inf	0.125	0.3336			d__Bacteria; k__norank_d__Bacteria; p__Firmicutes; c__Clostridia; o__Clostridiales; f__Clostridiaceae; g__unclassified_f__Clostridiaceae	0.007569	0	Inf	0.125	0.3336
d__Bacteria; k__norank_d__Bacteria; p__Patescibacteria; c__Parcubacteria; o__unclassified_c__Parcubacteria; f__unclassified_c__Parcubacteria; g__unclassified_c__Parcubacteria	0	0.007569	0	0.125	0.3336			d__Bacteria; k__norank_d__Bacteria; p__Patescibacteria; c__Parcubacteria; o__unclassified_c__Parcubacteria; f__unclassified_c__Parcubacteria; g__unclassified_c__Parcubacteria	0	0.007569	0	0.125	0.3336
d__Bacteria; k__norank_d__Bacteria; p__Cloacimonadota; c__Cloacimonadia; o__Cloacimonadales; f__unclassified_o__Cloacimonadales; g__unclassified_o__Cloacimonadales	0.007569	0	Inf	0.125	0.3336			d__Bacteria; k__norank_d__Bacteria; p__Cloacimonadota; c__Cloacimonadia; o__Cloacimonadales; f__unclassified_o__Cloacimonadales; g__unclassified_o__Cloacimonadales	0.007569	0	Inf	0.125	0.3336
d__Bacteria; k__norank_d__Bacteria; p__Cyanobacteria; c__Cyanobacteriia; o__Cyanobacteriales; f__Xenococcaceae; g__norank_f__Xenococcaceae	0	0.007569	0	0.125	0.3336			d__Bacteria; k__norank_d__Bacteria; p__Cyanobacteria; c__Cyanobacteriia; o__Cyanobacteriales; f__Xenococcaceae; g__norank_f__Xenococcaceae	0	0.007569	0	0.125	0.3336
d__Bacteria; k__norank_d__Bacteria; p__Bacteroidota; c__Bacteroidia; o__Flavobacteriales; f__Flavobacteriaceae; g__Eudoraea	0.007569	0	Inf	0.125	0.3336			d__Bacteria; k__norank_d__Bacteria; p__Bacteroidota; c__Bacteroidia; o__Flavobacteriales; f__Flavobacteriaceae; g__Eudoraea	0.007569	0	Inf	0.125	0.3336
d__Bacteria; k__norank_d__Bacteria; p__Proteobacteria; c__Gammaproteobacteria; o__Thiohalorhabdales; f__Thiohalorhabdaceae; g__norank_f__Thiohalorhabdaceae	0.007569	0	Inf	0.125	0.3336			d__Bacteria; k__norank_d__Bacteria; p__Proteobacteria; c__Gammaproteobacteria; o__Thiohalorhabdales; f__Thiohalorhabdaceae; g__norank_f__Thiohalorhabdaceae	0.007569	0	Inf	0.125	0.3336
d__Bacteria; k__norank_d__Bacteria; p__Cyanobacteria; c__Cyanobacteriia; o__Synechococcales; f__Cyanobiaceae; g__unclassified_f__Cyanobiaceae	0	0.007569	0	0.125	0.3336			d__Bacteria; k__norank_d__Bacteria; p__Cyanobacteria; c__Cyanobacteriia; o__Synechococcales; f__Cyanobiaceae; g__unclassified_f__Cyanobiaceae	0	0.007569	0	0.125	0.3336
d__Bacteria; k__norank_d__Bacteria; p__Campilobacterota; c__Campylobacteria; o__Campylobacterales; f__unclassified_o__Campylobacterales; g__unclassified_o__Campylobacterales	0	0.007569	0	0.125	0.3336			d__Bacteria; k__norank_d__Bacteria; p__Campilobacterota; c__Campylobacteria; o__Campylobacterales; f__unclassified_o__Campylobacterales; g__unclassified_o__Campylobacterales	0	0.007569	0	0.125	0.3336
d__Bacteria; k__norank_d__Bacteria; p__Synergistota; c__Synergistia; o__Synergistales; f__Synergistaceae; g__norank_f__Synergistaceae	0.007569	0	Inf	0.125	0.3336			d__Bacteria; k__norank_d__Bacteria; p__Synergistota; c__Synergistia; o__Synergistales; f__Synergistaceae; g__norank_f__Synergistaceae	0.007569	0	Inf	0.125	0.3336
d__Bacteria; k__norank_d__Bacteria; p__Proteobacteria; c__Alphaproteobacteria; o__Rhizobiales; f__Devosiaceae; g__Maritalea	0.001892	0.005677	0.333304	0.625	0.8184			d__Bacteria; k__norank_d__Bacteria; p__Proteobacteria; c__Alphaproteobacteria; o__Rhizobiales; f__Devosiaceae; g__Maritalea	0.001892	0.005677	0.333304	0.625	0.8184
d__Bacteria; k__norank_d__Bacteria; p__Proteobacteria; c__Alphaproteobacteria; o__Rhodospirillales; f__Magnetospiraceae; g__norank_f__Magnetospiraceae	0.005677	0.001892	3.00027	0.625	0.8184			d__Bacteria; k__norank_d__Bacteria; p__Proteobacteria; c__Alphaproteobacteria; o__Rhodospirillales; f__Magnetospiraceae; g__norank_f__Magnetospiraceae	0.005677	0.001892	3.00027	0.625	0.8184
d__Bacteria; k__norank_d__Bacteria; p__Desulfobacterota; c__Desulfovibrionia; o__Desulfovibrionales; f__Desulfovibrionaceae; g__Halodesulfovibrio	0.005677	0.001892	3.00027	0.625	0.8184			d__Bacteria; k__norank_d__Bacteria; p__Desulfobacterota; c__Desulfovibrionia; o__Desulfovibrionales; f__Desulfovibrionaceae; g__Halodesulfovibrio	0.005677	0.001892	3.00027	0.625	0.8184
d__Bacteria; k__norank_d__Bacteria; p__Actinobacteriota; c__Actinobacteria; o__Frankiales; f__Sporichthyaceae; g__hgcI_clade	0.005677	0.001892	3.00027	0.625	0.8184			d__Bacteria; k__norank_d__Bacteria; p__Actinobacteriota; c__Actinobacteria; o__Frankiales; f__Sporichthyaceae; g__hgcI_clade	0.005677	0.001892	3.00027	0.625	0.8184
d__Bacteria; k__norank_d__Bacteria; p__Proteobacteria; c__Gammaproteobacteria; o__Thiomicrospirales; f__Thiomicrospiraceae; g__endosymbionts_f__Thiomicrospiraceae	0.005677	0.001892	3.00027	0.625	0.8184			d__Bacteria; k__norank_d__Bacteria; p__Proteobacteria; c__Gammaproteobacteria; o__Thiomicrospirales; f__Thiomicrospiraceae; g__endosymbionts_f__Thiomicrospiraceae	0.005677	0.001892	3.00027	0.625	0.8184
d__Bacteria; k__norank_d__Bacteria; p__Proteobacteria; c__Gammaproteobacteria; o__Pseudomonadales; f__Moraxellaceae; g__Psychrobacter	0.005677	0.001892	3.00027	0.625	0.8184			d__Bacteria; k__norank_d__Bacteria; p__Proteobacteria; c__Gammaproteobacteria; o__Pseudomonadales; f__Moraxellaceae; g__Psychrobacter	0.005677	0.001892	3.00027	0.625	0.8184
d__Bacteria; k__norank_d__Bacteria; p__Proteobacteria; c__Gammaproteobacteria; o__Gammaproteobacteria_Incertae_Sedis; f__unclassified_o__Gammaproteobacteria_Incertae_Sedis; g__Marinicella	0.005677	0.001892	3.00027	0.625	0.8184			d__Bacteria; k__norank_d__Bacteria; p__Proteobacteria; c__Gammaproteobacteria; o__Gammaproteobacteria_Incertae_Sedis; f__unclassified_o__Gammaproteobacteria_Incertae_Sedis; g__Marinicella	0.005677	0.001892	3.00027	0.625	0.8184
d__Bacteria; k__norank_d__Bacteria; p__Proteobacteria; c__Gammaproteobacteria; o__SS1-B-09-64; f__norank_o__SS1-B-09-64; g__norank_f__norank_o__SS1-B-09-64	0.001892	0.005677	0.333304	0.625	0.8184			d__Bacteria; k__norank_d__Bacteria; p__Proteobacteria; c__Gammaproteobacteria; o__SS1-B-09-64; f__norank_o__SS1-B-09-64; g__norank_f__norank_o__SS1-B-09-64	0.001892	0.005677	0.333304	0.625	0.8184
d__Bacteria; k__norank_d__Bacteria; p__Firmicutes; c__Clostridia; o__Peptostreptococcales-Tissierellales; f__unclassified_o__Peptostreptococcales-Tissierellales; g__unclassified_o__Peptostreptococcales-Tissierellales	0.001892	0.005677	0.333304	0.625	0.8184			d__Bacteria; k__norank_d__Bacteria; p__Firmicutes; c__Clostridia; o__Peptostreptococcales-Tissierellales; f__unclassified_o__Peptostreptococcales-Tissierellales; g__unclassified_o__Peptostreptococcales-Tissierellales	0.001892	0.005677	0.333304	0.625	0.8184
d__Bacteria; k__norank_d__Bacteria; p__Firmicutes; c__Bacilli; o__Bacillales; f__Bacillaceae; g__Thalassobacillus	0.005677	0.001892	3.00027	0.625	0.8184			d__Bacteria; k__norank_d__Bacteria; p__Firmicutes; c__Bacilli; o__Bacillales; f__Bacillaceae; g__Thalassobacillus	0.005677	0.001892	3.00027	0.625	0.8184
d__Bacteria; k__norank_d__Bacteria; p__Proteobacteria; c__Alphaproteobacteria; o__Rhizobiales; f__Methyloligellaceae; g__norank_f__Methyloligellaceae	0.003784	0.003784	1	1	1			d__Bacteria; k__norank_d__Bacteria; p__Proteobacteria; c__Alphaproteobacteria; o__Rhizobiales; f__Methyloligellaceae; g__norank_f__Methyloligellaceae	0.003784	0.003784	1	1	1
d__Bacteria; k__norank_d__Bacteria; p__Bacteroidota; c__Bacteroidia; o__Bacteroidales; f__Tannerellaceae; g__Macellibacteroides	0.003784	0.003784	1	1	1			d__Bacteria; k__norank_d__Bacteria; p__Bacteroidota; c__Bacteroidia; o__Bacteroidales; f__Tannerellaceae; g__Macellibacteroides	0.003784	0.003784	1	1	1
d__Bacteria; k__norank_d__Bacteria; p__Proteobacteria; c__Gammaproteobacteria; o__Burkholderiales; f__Comamonadaceae; g__Comamonas	0.003784	0.003784	1	1	1			d__Bacteria; k__norank_d__Bacteria; p__Proteobacteria; c__Gammaproteobacteria; o__Burkholderiales; f__Comamonadaceae; g__Comamonas	0.003784	0.003784	1	1	1
d__Bacteria; k__norank_d__Bacteria; p__Acidobacteriota; c__Subgroup_21; o__norank_c__Subgroup_21; f__norank_o__norank_c__Subgroup_21; g__norank_f__norank_o__norank_c__Subgroup_21	0.003784	0.003784	1	1	1			d__Bacteria; k__norank_d__Bacteria; p__Acidobacteriota; c__Subgroup_21; o__norank_c__Subgroup_21; f__norank_o__norank_c__Subgroup_21; g__norank_f__norank_o__norank_c__Subgroup_21	0.003784	0.003784	1	1	1
d__Bacteria; k__norank_d__Bacteria; p__Bacteroidota; c__Bacteroidia; o__Bacteroidetes_VC2.1_Bac22; f__norank_o__Bacteroidetes_VC2.1_Bac22; g__norank_f__norank_o__Bacteroidetes_VC2.1_Bac22	0.003784	0.003784	1	1	1			d__Bacteria; k__norank_d__Bacteria; p__Bacteroidota; c__Bacteroidia; o__Bacteroidetes_VC2.1_Bac22; f__norank_o__Bacteroidetes_VC2.1_Bac22; g__norank_f__norank_o__Bacteroidetes_VC2.1_Bac22	0.003784	0.003784	1	1	1
d__Bacteria; k__norank_d__Bacteria; p__Proteobacteria; c__Gammaproteobacteria; o__EV818SWSAP88; f__norank_o__EV818SWSAP88; g__norank_f__norank_o__EV818SWSAP88	0.003784	0.003784	1	1	1			d__Bacteria; k__norank_d__Bacteria; p__Proteobacteria; c__Gammaproteobacteria; o__EV818SWSAP88; f__norank_o__EV818SWSAP88; g__norank_f__norank_o__EV818SWSAP88	0.003784	0.003784	1	1	1
d__Bacteria; k__norank_d__Bacteria; p__Proteobacteria; c__Gammaproteobacteria; o__Oceanospirillales; f__Oleiphilaceae; g__Oleiphilus	0.003784	0.003784	1	1	1			d__Bacteria; k__norank_d__Bacteria; p__Proteobacteria; c__Gammaproteobacteria; o__Oceanospirillales; f__Oleiphilaceae; g__Oleiphilus	0.003784	0.003784	1	1	1
d__Bacteria; k__norank_d__Bacteria; p__Proteobacteria; c__Gammaproteobacteria; o__Oceanospirillales; f__Oceanospirillaceae; g__Oceanospirillum	0.003784	0.003784	1	1	1			d__Bacteria; k__norank_d__Bacteria; p__Proteobacteria; c__Gammaproteobacteria; o__Oceanospirillales; f__Oceanospirillaceae; g__Oceanospirillum	0.003784	0.003784	1	1	1
d__Bacteria; k__norank_d__Bacteria; p__Bacteroidota; c__Bacteroidia; o__Bacteroidales; f__Prolixibacteraceae; g__unclassified_f__Prolixibacteraceae	0.005677	0	Inf	0.25	0.4849			d__Bacteria; k__norank_d__Bacteria; p__Bacteroidota; c__Bacteroidia; o__Bacteroidales; f__Prolixibacteraceae; g__unclassified_f__Prolixibacteraceae	0.005677	0	Inf	0.25	0.4849
d__Bacteria; k__norank_d__Bacteria; p__Cyanobacteria; c__Cyanobacteriia; o__Cyanobacteriales; f__Oscillatoriaceae; g__norank_f__Oscillatoriaceae	0	0.005677	0	0.25	0.4849			d__Bacteria; k__norank_d__Bacteria; p__Cyanobacteria; c__Cyanobacteriia; o__Cyanobacteriales; f__Oscillatoriaceae; g__norank_f__Oscillatoriaceae	0	0.005677	0	0.25	0.4849
d__Bacteria; k__norank_d__Bacteria; p__Bacteroidota; c__Bacteroidia; o__Flavobacteriales; f__Flavobacteriaceae; g__Spongiimonas	0.005677	0	Inf	0.25	0.4849			d__Bacteria; k__norank_d__Bacteria; p__Bacteroidota; c__Bacteroidia; o__Flavobacteriales; f__Flavobacteriaceae; g__Spongiimonas	0.005677	0	Inf	0.25	0.4849
d__Bacteria; k__norank_d__Bacteria; p__Cyanobacteria; c__Vampirivibrionia; o__Gastranaerophilales; f__norank_o__Gastranaerophilales; g__norank_f__norank_o__Gastranaerophilales	0.005677	0	Inf	0.25	0.4849			d__Bacteria; k__norank_d__Bacteria; p__Cyanobacteria; c__Vampirivibrionia; o__Gastranaerophilales; f__norank_o__Gastranaerophilales; g__norank_f__norank_o__Gastranaerophilales	0.005677	0	Inf	0.25	0.4849
d__Bacteria; k__norank_d__Bacteria; p__Planctomycetota; c__Phycisphaerae; o__Phycisphaerales; f__Phycisphaeraceae; g__norank_f__Phycisphaeraceae	0.005677	0	Inf	0.25	0.4849			d__Bacteria; k__norank_d__Bacteria; p__Planctomycetota; c__Phycisphaerae; o__Phycisphaerales; f__Phycisphaeraceae; g__norank_f__Phycisphaeraceae	0.005677	0	Inf	0.25	0.4849
d__Bacteria; k__norank_d__Bacteria; p__Actinobacteriota; c__Actinobacteria; o__Micrococcales; f__Microbacteriaceae; g__unclassified_f__Microbacteriaceae	0.005677	0	Inf	0.25	0.4849			d__Bacteria; k__norank_d__Bacteria; p__Actinobacteriota; c__Actinobacteria; o__Micrococcales; f__Microbacteriaceae; g__unclassified_f__Microbacteriaceae	0.005677	0	Inf	0.25	0.4849
d__Bacteria; k__norank_d__Bacteria; p__Verrucomicrobiota; c__Omnitrophia; o__Omnitrophales; f__Omnitrophaceae; g__Candidatus_Omnitrophus	0.005677	0	Inf	0.25	0.4849			d__Bacteria; k__norank_d__Bacteria; p__Verrucomicrobiota; c__Omnitrophia; o__Omnitrophales; f__Omnitrophaceae; g__Candidatus_Omnitrophus	0.005677	0	Inf	0.25	0.4849
d__Bacteria; k__norank_d__Bacteria; p__Firmicutes; c__Clostridia; o__Eubacteriales; f__Eubacteriaceae; g__norank_f__Eubacteriaceae	0.005677	0	Inf	0.25	0.4849			d__Bacteria; k__norank_d__Bacteria; p__Firmicutes; c__Clostridia; o__Eubacteriales; f__Eubacteriaceae; g__norank_f__Eubacteriaceae	0.005677	0	Inf	0.25	0.4849
d__Bacteria; k__norank_d__Bacteria; p__Actinobacteriota; c__Actinobacteria; o__Corynebacteriales; f__Corynebacteriaceae; g__Lawsonella	0	0.005677	0	0.25	0.4849			d__Bacteria; k__norank_d__Bacteria; p__Actinobacteriota; c__Actinobacteria; o__Corynebacteriales; f__Corynebacteriaceae; g__Lawsonella	0	0.005677	0	0.25	0.4849
d__Bacteria; k__norank_d__Bacteria; p__Dependentiae; c__Babeliae; o__Babeliales; f__UBA12409; g__norank_f__UBA12409	0	0.005677	0	0.25	0.4849			d__Bacteria; k__norank_d__Bacteria; p__Dependentiae; c__Babeliae; o__Babeliales; f__UBA12409; g__norank_f__UBA12409	0	0.005677	0	0.25	0.4849
d__Bacteria; k__norank_d__Bacteria; p__Proteobacteria; c__Gammaproteobacteria; o__EC3; f__norank_o__EC3; g__norank_f__norank_o__EC3	0.005677	0	Inf	0.25	0.4849			d__Bacteria; k__norank_d__Bacteria; p__Proteobacteria; c__Gammaproteobacteria; o__EC3; f__norank_o__EC3; g__norank_f__norank_o__EC3	0.005677	0	Inf	0.25	0.4849
d__Bacteria; k__norank_d__Bacteria; p__Proteobacteria; c__Gammaproteobacteria; o__Burkholderiales; f__Aquaspirillaceae; g__Rivicola	0.005677	0	Inf	0.25	0.4849			d__Bacteria; k__norank_d__Bacteria; p__Proteobacteria; c__Gammaproteobacteria; o__Burkholderiales; f__Aquaspirillaceae; g__Rivicola	0.005677	0	Inf	0.25	0.4849
d__Bacteria; k__norank_d__Bacteria; p__Cyanobacteria; c__Vampirivibrionia; o__Caenarcaniphilales; f__norank_o__Caenarcaniphilales; g__norank_f__norank_o__Caenarcaniphilales	0	0.005677	0	0.25	0.4849			d__Bacteria; k__norank_d__Bacteria; p__Cyanobacteria; c__Vampirivibrionia; o__Caenarcaniphilales; f__norank_o__Caenarcaniphilales; g__norank_f__norank_o__Caenarcaniphilales	0	0.005677	0	0.25	0.4849
d__Bacteria; k__norank_d__Bacteria; p__Proteobacteria; c__Gammaproteobacteria; o__Alteromonadales; f__Psychromonadaceae; g__norank_f__Psychromonadaceae	0.005677	0	Inf	0.25	0.4849			d__Bacteria; k__norank_d__Bacteria; p__Proteobacteria; c__Gammaproteobacteria; o__Alteromonadales; f__Psychromonadaceae; g__norank_f__Psychromonadaceae	0.005677	0	Inf	0.25	0.4849
d__Bacteria; k__norank_d__Bacteria; p__Actinobacteriota; c__Actinobacteria; o__Bifidobacteriales; f__Bifidobacteriaceae; g__Bifidobacterium	0.005677	0	Inf	0.25	0.4849			d__Bacteria; k__norank_d__Bacteria; p__Actinobacteriota; c__Actinobacteria; o__Bifidobacteriales; f__Bifidobacteriaceae; g__Bifidobacterium	0.005677	0	Inf	0.25	0.4849
d__Bacteria; k__norank_d__Bacteria; p__Proteobacteria; c__Alphaproteobacteria; o__Rhodospirillales; f__Terasakiellaceae; g__Terasakiella	0	0.005677	0	0.25	0.4849			d__Bacteria; k__norank_d__Bacteria; p__Proteobacteria; c__Alphaproteobacteria; o__Rhodospirillales; f__Terasakiellaceae; g__Terasakiella	0	0.005677	0	0.25	0.4849
d__Bacteria; k__norank_d__Bacteria; p__Patescibacteria; c__Parcubacteria; o__Candidatus_Kaiserbacteria; f__norank_o__Candidatus_Kaiserbacteria; g__norank_f__norank_o__Candidatus_Kaiserbacteria	0	0.005677	0	0.25	0.4849			d__Bacteria; k__norank_d__Bacteria; p__Patescibacteria; c__Parcubacteria; o__Candidatus_Kaiserbacteria; f__norank_o__Candidatus_Kaiserbacteria; g__norank_f__norank_o__Candidatus_Kaiserbacteria	0	0.005677	0	0.25	0.4849
d__Bacteria; k__norank_d__Bacteria; p__Chloroflexi; c__Anaerolineae; o__SJA-15; f__norank_o__SJA-15; g__norank_f__norank_o__SJA-15	0.005677	0	Inf	0.25	0.4849			d__Bacteria; k__norank_d__Bacteria; p__Chloroflexi; c__Anaerolineae; o__SJA-15; f__norank_o__SJA-15; g__norank_f__norank_o__SJA-15	0.005677	0	Inf	0.25	0.4849
d__Bacteria; k__norank_d__Bacteria; p__Proteobacteria; c__Gammaproteobacteria; o__Burkholderiales; f__Rhodocyclaceae; g__Zoogloea	0.005677	0	Inf	0.25	0.4849			d__Bacteria; k__norank_d__Bacteria; p__Proteobacteria; c__Gammaproteobacteria; o__Burkholderiales; f__Rhodocyclaceae; g__Zoogloea	0.005677	0	Inf	0.25	0.4849
d__Bacteria; k__norank_d__Bacteria; p__Firmicutes; c__Bacilli; o__Bacillales; f__Bacillaceae; g__unclassified_f__Bacillaceae	0.005677	0	Inf	0.25	0.4849			d__Bacteria; k__norank_d__Bacteria; p__Firmicutes; c__Bacilli; o__Bacillales; f__Bacillaceae; g__unclassified_f__Bacillaceae	0.005677	0	Inf	0.25	0.4849
d__Bacteria; k__norank_d__Bacteria; p__Fusobacteriota; c__Fusobacteriia; o__Fusobacteriales; f__Fusobacteriaceae; g__Cetobacterium	0	0.005677	0	0.25	0.4849			d__Bacteria; k__norank_d__Bacteria; p__Fusobacteriota; c__Fusobacteriia; o__Fusobacteriales; f__Fusobacteriaceae; g__Cetobacterium	0	0.005677	0	0.25	0.4849
d__Bacteria; k__norank_d__Bacteria; p__Proteobacteria; c__Gammaproteobacteria; o__Enterobacterales; f__Enterobacteriaceae; g__Escherichia-Shigella	0.005677	0	Inf	0.25	0.4849			d__Bacteria; k__norank_d__Bacteria; p__Proteobacteria; c__Gammaproteobacteria; o__Enterobacterales; f__Enterobacteriaceae; g__Escherichia-Shigella	0.005677	0	Inf	0.25	0.4849
d__Bacteria; k__norank_d__Bacteria; p__Acidobacteriota; c__Aminicenantia; o__Aminicenantales; f__norank_o__Aminicenantales; g__norank_f__norank_o__Aminicenantales	0.005677	0	Inf	0.25	0.4849			d__Bacteria; k__norank_d__Bacteria; p__Acidobacteriota; c__Aminicenantia; o__Aminicenantales; f__norank_o__Aminicenantales; g__norank_f__norank_o__Aminicenantales	0.005677	0	Inf	0.25	0.4849
d__Bacteria; k__norank_d__Bacteria; p__Firmicutes; c__Negativicutes; o__Acidaminococcales; f__Acidaminococcaceae; g__Phascolarctobacterium	0.005677	0	Inf	0.25	0.4849			d__Bacteria; k__norank_d__Bacteria; p__Firmicutes; c__Negativicutes; o__Acidaminococcales; f__Acidaminococcaceae; g__Phascolarctobacterium	0.005677	0	Inf	0.25	0.4849
d__Bacteria; k__norank_d__Bacteria; p__Patescibacteria; c__ABY1; o__Candidatus_Kuenenbacteria; f__norank_o__Candidatus_Kuenenbacteria; g__norank_f__norank_o__Candidatus_Kuenenbacteria	0.005677	0	Inf	0.25	0.4849			d__Bacteria; k__norank_d__Bacteria; p__Patescibacteria; c__ABY1; o__Candidatus_Kuenenbacteria; f__norank_o__Candidatus_Kuenenbacteria; g__norank_f__norank_o__Candidatus_Kuenenbacteria	0.005677	0	Inf	0.25	0.4849
d__Bacteria; k__norank_d__Bacteria; p__Desulfobacterota; c__Desulfobacteria; o__Desulfobacterales; f__Desulfolunaceae; g__unclassified_f__Desulfolunaceae	0.005677	0	Inf	0.25	0.4849			d__Bacteria; k__norank_d__Bacteria; p__Desulfobacterota; c__Desulfobacteria; o__Desulfobacterales; f__Desulfolunaceae; g__unclassified_f__Desulfolunaceae	0.005677	0	Inf	0.25	0.4849
d__Bacteria; k__norank_d__Bacteria; p__Bacteroidota; c__Bacteroidia; o__Bacteroidales; f__Prolixibacteraceae; g__Draconibacterium	0.005677	0	Inf	0.25	0.4849			d__Bacteria; k__norank_d__Bacteria; p__Bacteroidota; c__Bacteroidia; o__Bacteroidales; f__Prolixibacteraceae; g__Draconibacterium	0.005677	0	Inf	0.25	0.4849
d__Bacteria; k__norank_d__Bacteria; p__Proteobacteria; c__Alphaproteobacteria; o__Caulobacterales; f__Parvularculaceae; g__Parvularcula	0.005677	0	Inf	0.25	0.4849			d__Bacteria; k__norank_d__Bacteria; p__Proteobacteria; c__Alphaproteobacteria; o__Caulobacterales; f__Parvularculaceae; g__Parvularcula	0.005677	0	Inf	0.25	0.4849
d__Bacteria; k__norank_d__Bacteria; p__Proteobacteria; c__Alphaproteobacteria; o__Caulobacterales; f__Hyphomonadaceae; g__Algimonas	0.005677	0	Inf	0.25	0.4849			d__Bacteria; k__norank_d__Bacteria; p__Proteobacteria; c__Alphaproteobacteria; o__Caulobacterales; f__Hyphomonadaceae; g__Algimonas	0.005677	0	Inf	0.25	0.4849
d__Bacteria; k__norank_d__Bacteria; p__Patescibacteria; c__ABY1; o__Candidatus_Magasanikbacteria; f__norank_o__Candidatus_Magasanikbacteria; g__norank_f__norank_o__Candidatus_Magasanikbacteria	0.005677	0	Inf	0.25	0.4849			d__Bacteria; k__norank_d__Bacteria; p__Patescibacteria; c__ABY1; o__Candidatus_Magasanikbacteria; f__norank_o__Candidatus_Magasanikbacteria; g__norank_f__norank_o__Candidatus_Magasanikbacteria	0.005677	0	Inf	0.25	0.4849
d__Bacteria; k__norank_d__Bacteria; p__Bacteroidota; c__Bacteroidia; o__Bacteroidales; f__Bacteroidetes_BD2-2; g__norank_f__Bacteroidetes_BD2-2	0	0.005677	0	0.25	0.4849			d__Bacteria; k__norank_d__Bacteria; p__Bacteroidota; c__Bacteroidia; o__Bacteroidales; f__Bacteroidetes_BD2-2; g__norank_f__Bacteroidetes_BD2-2	0	0.005677	0	0.25	0.4849
d__Bacteria; k__norank_d__Bacteria; p__Actinobacteriota; c__Actinobacteria; o__Corynebacteriales; f__Mycobacteriaceae; g__Mycobacterium	0	0.005677	0	0.25	0.4849			d__Bacteria; k__norank_d__Bacteria; p__Actinobacteriota; c__Actinobacteria; o__Corynebacteriales; f__Mycobacteriaceae; g__Mycobacterium	0	0.005677	0	0.25	0.4849
d__Bacteria; k__norank_d__Bacteria; p__Proteobacteria; c__Alphaproteobacteria; o__Rhodobacterales; f__Rhodobacteraceae; g__Tropicimonas	0.003784	0.001892	2.00001	1	1			d__Bacteria; k__norank_d__Bacteria; p__Proteobacteria; c__Alphaproteobacteria; o__Rhodobacterales; f__Rhodobacteraceae; g__Tropicimonas	0.003784	0.001892	2.00001	1	1
d__Bacteria; k__norank_d__Bacteria; p__Proteobacteria; c__Gammaproteobacteria; o__Thiotrichales; f__Thiotrichaceae; g__Leucothrix	0.001892	0.003784	0.499997	1	1			d__Bacteria; k__norank_d__Bacteria; p__Proteobacteria; c__Gammaproteobacteria; o__Thiotrichales; f__Thiotrichaceae; g__Leucothrix	0.001892	0.003784	0.499997	1	1
d__Bacteria; k__norank_d__Bacteria; p__Actinobacteriota; c__Actinobacteria; o__Actinomycetales; f__Actinomycetaceae; g__norank_f__Actinomycetaceae	0.003784	0.001892	2.00001	1	1			d__Bacteria; k__norank_d__Bacteria; p__Actinobacteriota; c__Actinobacteria; o__Actinomycetales; f__Actinomycetaceae; g__norank_f__Actinomycetaceae	0.003784	0.001892	2.00001	1	1
d__Bacteria; k__norank_d__Bacteria; p__Proteobacteria; c__Gammaproteobacteria; o__Cellvibrionales; f__Cellvibrionaceae; g__unclassified_f__Cellvibrionaceae	0.003784	0.001892	2.00001	1	1			d__Bacteria; k__norank_d__Bacteria; p__Proteobacteria; c__Gammaproteobacteria; o__Cellvibrionales; f__Cellvibrionaceae; g__unclassified_f__Cellvibrionaceae	0.003784	0.001892	2.00001	1	1
d__Bacteria; k__norank_d__Bacteria; p__Firmicutes; c__Clostridia; o__Lachnospirales; f__Lachnospiraceae; g__Fusicatenibacter	0.003784	0.001892	2.00001	1	1			d__Bacteria; k__norank_d__Bacteria; p__Firmicutes; c__Clostridia; o__Lachnospirales; f__Lachnospiraceae; g__Fusicatenibacter	0.003784	0.001892	2.00001	1	1
d__Bacteria; k__norank_d__Bacteria; p__Proteobacteria; c__Gammaproteobacteria; o__Oceanospirillales; f__Endozoicomonadaceae; g__Endozoicomonas	0.001892	0.003784	0.499997	1	1			d__Bacteria; k__norank_d__Bacteria; p__Proteobacteria; c__Gammaproteobacteria; o__Oceanospirillales; f__Endozoicomonadaceae; g__Endozoicomonas	0.001892	0.003784	0.499997	1	1
d__Bacteria; k__norank_d__Bacteria; p__Proteobacteria; c__Gammaproteobacteria; o__Cellvibrionales; f__Spongiibacteraceae; g__unclassified_f__Spongiibacteraceae	0.003784	0.001892	2.00001	1	1			d__Bacteria; k__norank_d__Bacteria; p__Proteobacteria; c__Gammaproteobacteria; o__Cellvibrionales; f__Spongiibacteraceae; g__unclassified_f__Spongiibacteraceae	0.003784	0.001892	2.00001	1	1
d__Bacteria; k__norank_d__Bacteria; p__Dadabacteria; c__Dadabacteriia; o__Dadabacteriales; f__norank_o__Dadabacteriales; g__norank_f__norank_o__Dadabacteriales	0.003784	0.001892	2.00001	1	1			d__Bacteria; k__norank_d__Bacteria; p__Dadabacteria; c__Dadabacteriia; o__Dadabacteriales; f__norank_o__Dadabacteriales; g__norank_f__norank_o__Dadabacteriales	0.003784	0.001892	2.00001	1	1
d__Bacteria; k__norank_d__Bacteria; p__Proteobacteria; c__Alphaproteobacteria; o__Caulobacterales; f__Hyphomonadaceae; g__Oceanicaulis	0.001892	0.003784	0.499997	1	1			d__Bacteria; k__norank_d__Bacteria; p__Proteobacteria; c__Alphaproteobacteria; o__Caulobacterales; f__Hyphomonadaceae; g__Oceanicaulis	0.001892	0.003784	0.499997	1	1
d__Bacteria; k__norank_d__Bacteria; p__Proteobacteria; c__Gammaproteobacteria; o__Cellvibrionales; f__Cellvibrionaceae; g__norank_f__Cellvibrionaceae	0.003784	0.001892	2.00001	1	1			d__Bacteria; k__norank_d__Bacteria; p__Proteobacteria; c__Gammaproteobacteria; o__Cellvibrionales; f__Cellvibrionaceae; g__norank_f__Cellvibrionaceae	0.003784	0.001892	2.00001	1	1
d__Bacteria; k__norank_d__Bacteria; p__Bdellovibrionota; c__Bdellovibrionia; o__Bacteriovoracales; f__Bacteriovoracaceae; g__norank_f__Bacteriovoracaceae	0.001892	0.003784	0.499997	1	1			d__Bacteria; k__norank_d__Bacteria; p__Bdellovibrionota; c__Bdellovibrionia; o__Bacteriovoracales; f__Bacteriovoracaceae; g__norank_f__Bacteriovoracaceae	0.001892	0.003784	0.499997	1	1
d__Bacteria; k__norank_d__Bacteria; p__Campilobacterota; c__Campylobacteria; o__Campylobacterales; f__Sulfurospirillaceae; g__Sulfurospirillum	0.003784	0.001892	2.00001	1	1			d__Bacteria; k__norank_d__Bacteria; p__Campilobacterota; c__Campylobacteria; o__Campylobacterales; f__Sulfurospirillaceae; g__Sulfurospirillum	0.003784	0.001892	2.00001	1	1
d__Bacteria; k__norank_d__Bacteria; p__Fusobacteriota; c__Fusobacteriia; o__Fusobacteriales; f__Fusobacteriaceae; g__unclassified_f__Fusobacteriaceae	0.003784	0	Inf	0.5	0.6914			d__Bacteria; k__norank_d__Bacteria; p__Fusobacteriota; c__Fusobacteriia; o__Fusobacteriales; f__Fusobacteriaceae; g__unclassified_f__Fusobacteriaceae	0.003784	0	Inf	0.5	0.6914
d__Bacteria; k__norank_d__Bacteria; p__Firmicutes; c__Clostridia; o__Caldicoprobacterales; f__Caldicoprobacteraceae; g__Caldicoprobacter	0.003784	0	Inf	0.5	0.6914			d__Bacteria; k__norank_d__Bacteria; p__Firmicutes; c__Clostridia; o__Caldicoprobacterales; f__Caldicoprobacteraceae; g__Caldicoprobacter	0.003784	0	Inf	0.5	0.6914
d__Bacteria; k__norank_d__Bacteria; p__Proteobacteria; c__Alphaproteobacteria; o__Kordiimonadales; f__norank_o__Kordiimonadales; g__norank_f__norank_o__Kordiimonadales	0.003784	0	Inf	0.5	0.6914			d__Bacteria; k__norank_d__Bacteria; p__Proteobacteria; c__Alphaproteobacteria; o__Kordiimonadales; f__norank_o__Kordiimonadales; g__norank_f__norank_o__Kordiimonadales	0.003784	0	Inf	0.5	0.6914
d__Bacteria; k__norank_d__Bacteria; p__Bacteroidota; c__Bacteroidia; o__Flavobacteriales; f__Cryomorphaceae; g__Vicingus	0	0.003784	0	0.5	0.6914			d__Bacteria; k__norank_d__Bacteria; p__Bacteroidota; c__Bacteroidia; o__Flavobacteriales; f__Cryomorphaceae; g__Vicingus	0	0.003784	0	0.5	0.6914
d__Bacteria; k__norank_d__Bacteria; p__Verrucomicrobiota; c__Verrucomicrobiae; o__Verrucomicrobiales; f__Rubritaleaceae; g__norank_f__Rubritaleaceae	0.003784	0	Inf	0.5	0.6914			d__Bacteria; k__norank_d__Bacteria; p__Verrucomicrobiota; c__Verrucomicrobiae; o__Verrucomicrobiales; f__Rubritaleaceae; g__norank_f__Rubritaleaceae	0.003784	0	Inf	0.5	0.6914
d__Bacteria; k__norank_d__Bacteria; p__Firmicutes; c__Bacilli; o__Lactobacillales; f__Lactobacillaceae; g__Pediococcus	0	0.003784	0	0.5	0.6914			d__Bacteria; k__norank_d__Bacteria; p__Firmicutes; c__Bacilli; o__Lactobacillales; f__Lactobacillaceae; g__Pediococcus	0	0.003784	0	0.5	0.6914
d__Bacteria; k__norank_d__Bacteria; p__Proteobacteria; c__Gammaproteobacteria; o__Cellvibrionales; f__unclassified_o__Cellvibrionales; g__unclassified_o__Cellvibrionales	0.003784	0	Inf	0.5	0.6914			d__Bacteria; k__norank_d__Bacteria; p__Proteobacteria; c__Gammaproteobacteria; o__Cellvibrionales; f__unclassified_o__Cellvibrionales; g__unclassified_o__Cellvibrionales	0.003784	0	Inf	0.5	0.6914
d__Bacteria; k__norank_d__Bacteria; p__Desulfobacterota; c__Desulfobacteria; o__Desulfobacterales; f__Desulfosarcinaceae; g__unclassified_f__Desulfosarcinaceae	0.003784	0	Inf	0.5	0.6914			d__Bacteria; k__norank_d__Bacteria; p__Desulfobacterota; c__Desulfobacteria; o__Desulfobacterales; f__Desulfosarcinaceae; g__unclassified_f__Desulfosarcinaceae	0.003784	0	Inf	0.5	0.6914
d__Bacteria; k__norank_d__Bacteria; p__Proteobacteria; c__Gammaproteobacteria; o__Steroidobacterales; f__Steroidobacteraceae; g__Steroidobacter	0	0.003784	0	0.5	0.6914			d__Bacteria; k__norank_d__Bacteria; p__Proteobacteria; c__Gammaproteobacteria; o__Steroidobacterales; f__Steroidobacteraceae; g__Steroidobacter	0	0.003784	0	0.5	0.6914
d__Bacteria; k__norank_d__Bacteria; p__Bacteroidota; c__Bacteroidia; o__Cytophagales; f__Cyclobacteriaceae; g__unclassified_f__Cyclobacteriaceae	0	0.003784	0	0.5	0.6914			d__Bacteria; k__norank_d__Bacteria; p__Bacteroidota; c__Bacteroidia; o__Cytophagales; f__Cyclobacteriaceae; g__unclassified_f__Cyclobacteriaceae	0	0.003784	0	0.5	0.6914
d__Bacteria; k__norank_d__Bacteria; p__Proteobacteria; c__Alphaproteobacteria; o__Puniceispirillales; f__SAR116_clade; g__unclassified_f__SAR116_clade	0	0.003784	0	0.5	0.6914			d__Bacteria; k__norank_d__Bacteria; p__Proteobacteria; c__Alphaproteobacteria; o__Puniceispirillales; f__SAR116_clade; g__unclassified_f__SAR116_clade	0	0.003784	0	0.5	0.6914
d__Bacteria; k__norank_d__Bacteria; p__Acidobacteriota; c__Holophagae; o__Acanthopleuribacterales; f__Acanthopleuribacteraceae; g__Acanthopleuribacter	0	0.003784	0	0.5	0.6914			d__Bacteria; k__norank_d__Bacteria; p__Acidobacteriota; c__Holophagae; o__Acanthopleuribacterales; f__Acanthopleuribacteraceae; g__Acanthopleuribacter	0	0.003784	0	0.5	0.6914
d__Bacteria; k__norank_d__Bacteria; p__Desulfobacterota; c__Desulfobacteria; o__Desulfobacterales; f__Desulfosarcinaceae; g__norank_f__Desulfosarcinaceae	0	0.003784	0	0.5	0.6914			d__Bacteria; k__norank_d__Bacteria; p__Desulfobacterota; c__Desulfobacteria; o__Desulfobacterales; f__Desulfosarcinaceae; g__norank_f__Desulfosarcinaceae	0	0.003784	0	0.5	0.6914
d__Bacteria; k__norank_d__Bacteria; p__Firmicutes; c__Bacilli; o__Bacillales; f__Bacillaceae; g__Pseudogracilibacillus	0	0.003784	0	0.5	0.6914			d__Bacteria; k__norank_d__Bacteria; p__Firmicutes; c__Bacilli; o__Bacillales; f__Bacillaceae; g__Pseudogracilibacillus	0	0.003784	0	0.5	0.6914
d__Bacteria; k__norank_d__Bacteria; p__Proteobacteria; c__Gammaproteobacteria; o__Cellvibrionales; f__Cellvibrionaceae; g__Umboniibacter	0	0.003784	0	0.5	0.6914			d__Bacteria; k__norank_d__Bacteria; p__Proteobacteria; c__Gammaproteobacteria; o__Cellvibrionales; f__Cellvibrionaceae; g__Umboniibacter	0	0.003784	0	0.5	0.6914
d__Bacteria; k__norank_d__Bacteria; p__Chloroflexi; c__Dehalococcoidia; o__GIF9; f__norank_o__GIF9; g__norank_f__norank_o__GIF9	0.003784	0	Inf	0.5	0.6914			d__Bacteria; k__norank_d__Bacteria; p__Chloroflexi; c__Dehalococcoidia; o__GIF9; f__norank_o__GIF9; g__norank_f__norank_o__GIF9	0.003784	0	Inf	0.5	0.6914
d__Bacteria; k__norank_d__Bacteria; p__Bdellovibrionota; c__Oligoflexia; o__053A03-B-DI-P58; f__norank_o__053A03-B-DI-P58; g__norank_f__norank_o__053A03-B-DI-P58	0.003784	0	Inf	0.5	0.6914			d__Bacteria; k__norank_d__Bacteria; p__Bdellovibrionota; c__Oligoflexia; o__053A03-B-DI-P58; f__norank_o__053A03-B-DI-P58; g__norank_f__norank_o__053A03-B-DI-P58	0.003784	0	Inf	0.5	0.6914
d__Bacteria; k__norank_d__Bacteria; p__Cyanobacteria; c__Cyanobacteriia; o__Phormidesmiales; f__Phormidesmiaceae; g__Phormidesmis_ANT.LACV5.1	0	0.003784	0	0.5	0.6914			d__Bacteria; k__norank_d__Bacteria; p__Cyanobacteria; c__Cyanobacteriia; o__Phormidesmiales; f__Phormidesmiaceae; g__Phormidesmis_ANT.LACV5.1	0	0.003784	0	0.5	0.6914
d__Bacteria; k__norank_d__Bacteria; p__Proteobacteria; c__Alphaproteobacteria; o__Rickettsiales; f__Rickettsiaceae; g__unclassified_f__Rickettsiaceae	0	0.003784	0	0.5	0.6914			d__Bacteria; k__norank_d__Bacteria; p__Proteobacteria; c__Alphaproteobacteria; o__Rickettsiales; f__Rickettsiaceae; g__unclassified_f__Rickettsiaceae	0	0.003784	0	0.5	0.6914
d__Bacteria; k__norank_d__Bacteria; p__Proteobacteria; c__Alphaproteobacteria; o__Rhizobiales; f__Beijerinckiaceae; g__Methylocystis	0.003784	0	Inf	0.5	0.6914			d__Bacteria; k__norank_d__Bacteria; p__Proteobacteria; c__Alphaproteobacteria; o__Rhizobiales; f__Beijerinckiaceae; g__Methylocystis	0.003784	0	Inf	0.5	0.6914
d__Bacteria; k__norank_d__Bacteria; p__Firmicutes; c__Clostridia; o__norank_c__Clostridia; f__Hungateiclostridiaceae; g__norank_f__Hungateiclostridiaceae	0.003784	0	Inf	0.5	0.6914			d__Bacteria; k__norank_d__Bacteria; p__Firmicutes; c__Clostridia; o__norank_c__Clostridia; f__Hungateiclostridiaceae; g__norank_f__Hungateiclostridiaceae	0.003784	0	Inf	0.5	0.6914
d__Bacteria; k__norank_d__Bacteria; p__Actinobacteriota; c__Acidimicrobiia; o__Microtrichales; f__Microtrichaceae; g__norank_f__Microtrichaceae	0.003784	0	Inf	0.5	0.6914			d__Bacteria; k__norank_d__Bacteria; p__Actinobacteriota; c__Acidimicrobiia; o__Microtrichales; f__Microtrichaceae; g__norank_f__Microtrichaceae	0.003784	0	Inf	0.5	0.6914
d__Bacteria; k__norank_d__Bacteria; p__Proteobacteria; c__Gammaproteobacteria; o__Alteromonadales; f__Alteromonadaceae; g__unclassified_f__Alteromonadaceae	0	0.003784	0	0.5	0.6914			d__Bacteria; k__norank_d__Bacteria; p__Proteobacteria; c__Gammaproteobacteria; o__Alteromonadales; f__Alteromonadaceae; g__unclassified_f__Alteromonadaceae	0	0.003784	0	0.5	0.6914
d__Bacteria; k__norank_d__Bacteria; p__Bacteroidota; c__Bacteroidia; o__Bacteroidales; f__Rikenellaceae; g__Alistipes	0.003784	0	Inf	0.5	0.6914			d__Bacteria; k__norank_d__Bacteria; p__Bacteroidota; c__Bacteroidia; o__Bacteroidales; f__Rikenellaceae; g__Alistipes	0.003784	0	Inf	0.5	0.6914
d__Bacteria; k__norank_d__Bacteria; p__Desulfobacterota; c__Desulfobacteria; o__Desulfobacterales; f__Desulfobacteraceae; g__norank_f__Desulfobacteraceae	0.003784	0	Inf	0.5	0.6914			d__Bacteria; k__norank_d__Bacteria; p__Desulfobacterota; c__Desulfobacteria; o__Desulfobacterales; f__Desulfobacteraceae; g__norank_f__Desulfobacteraceae	0.003784	0	Inf	0.5	0.6914
d__Bacteria; k__norank_d__Bacteria; p__Proteobacteria; c__Gammaproteobacteria; o__Oceanospirillales; f__Nitrincolaceae; g__Pontibacterium	0	0.003784	0	0.5	0.6914			d__Bacteria; k__norank_d__Bacteria; p__Proteobacteria; c__Gammaproteobacteria; o__Oceanospirillales; f__Nitrincolaceae; g__Pontibacterium	0	0.003784	0	0.5	0.6914
d__Bacteria; k__norank_d__Bacteria; p__Firmicutes; c__Bacilli; o__unclassified_c__Bacilli; f__unclassified_c__Bacilli; g__unclassified_c__Bacilli	0.003784	0	Inf	0.5	0.6914			d__Bacteria; k__norank_d__Bacteria; p__Firmicutes; c__Bacilli; o__unclassified_c__Bacilli; f__unclassified_c__Bacilli; g__unclassified_c__Bacilli	0.003784	0	Inf	0.5	0.6914
d__Bacteria; k__norank_d__Bacteria; p__Proteobacteria; c__Gammaproteobacteria; o__Oceanospirillales; f__Gven-F17; g__norank_f__Gven-F17	0.003784	0	Inf	0.5	0.6914			d__Bacteria; k__norank_d__Bacteria; p__Proteobacteria; c__Gammaproteobacteria; o__Oceanospirillales; f__Gven-F17; g__norank_f__Gven-F17	0.003784	0	Inf	0.5	0.6914
d__Bacteria; k__norank_d__Bacteria; p__Cyanobacteria; c__Cyanobacteriia; o__unclassified_c__Cyanobacteriia; f__unclassified_c__Cyanobacteriia; g__unclassified_c__Cyanobacteriia	0	0.003784	0	0.5	0.6914			d__Bacteria; k__norank_d__Bacteria; p__Cyanobacteria; c__Cyanobacteriia; o__unclassified_c__Cyanobacteriia; f__unclassified_c__Cyanobacteriia; g__unclassified_c__Cyanobacteriia	0	0.003784	0	0.5	0.6914
d__Bacteria; k__norank_d__Bacteria; p__Verrucomicrobiota; c__Verrucomicrobiae; o__Pedosphaerales; f__Pedosphaeraceae; g__unclassified_f__Pedosphaeraceae	0.003784	0	Inf	0.5	0.6914			d__Bacteria; k__norank_d__Bacteria; p__Verrucomicrobiota; c__Verrucomicrobiae; o__Pedosphaerales; f__Pedosphaeraceae; g__unclassified_f__Pedosphaeraceae	0.003784	0	Inf	0.5	0.6914
d__Bacteria; k__norank_d__Bacteria; p__Bacteroidota; c__Bacteroidia; o__Cytophagales; f__Cyclobacteriaceae; g__Ekhidna	0.003784	0	Inf	0.5	0.6914			d__Bacteria; k__norank_d__Bacteria; p__Bacteroidota; c__Bacteroidia; o__Cytophagales; f__Cyclobacteriaceae; g__Ekhidna	0.003784	0	Inf	0.5	0.6914
d__Bacteria; k__norank_d__Bacteria; p__Firmicutes; c__Clostridia; o__Oscillospirales; f__Ruminococcaceae; g__Caproiciproducens	0.003784	0	Inf	0.5	0.6914			d__Bacteria; k__norank_d__Bacteria; p__Firmicutes; c__Clostridia; o__Oscillospirales; f__Ruminococcaceae; g__Caproiciproducens	0.003784	0	Inf	0.5	0.6914
d__Bacteria; k__norank_d__Bacteria; p__Patescibacteria; c__Gracilibacteria; o__Candidatus_Peribacteria; f__norank_o__Candidatus_Peribacteria; g__norank_f__norank_o__Candidatus_Peribacteria	0.003784	0	Inf	0.5	0.6914			d__Bacteria; k__norank_d__Bacteria; p__Patescibacteria; c__Gracilibacteria; o__Candidatus_Peribacteria; f__norank_o__Candidatus_Peribacteria; g__norank_f__norank_o__Candidatus_Peribacteria	0.003784	0	Inf	0.5	0.6914
d__Bacteria; k__norank_d__Bacteria; p__Chloroflexi; c__Anaerolineae; o__KZNMV-5-B42; f__norank_o__KZNMV-5-B42; g__norank_f__norank_o__KZNMV-5-B42	0.003784	0	Inf	0.5	0.6914			d__Bacteria; k__norank_d__Bacteria; p__Chloroflexi; c__Anaerolineae; o__KZNMV-5-B42; f__norank_o__KZNMV-5-B42; g__norank_f__norank_o__KZNMV-5-B42	0.003784	0	Inf	0.5	0.6914
d__Bacteria; k__norank_d__Bacteria; p__Proteobacteria; c__Gammaproteobacteria; o__Burkholderiales; f__Comamonadaceae; g__unclassified_f__Comamonadaceae	0	0.003784	0	0.5	0.6914			d__Bacteria; k__norank_d__Bacteria; p__Proteobacteria; c__Gammaproteobacteria; o__Burkholderiales; f__Comamonadaceae; g__unclassified_f__Comamonadaceae	0	0.003784	0	0.5	0.6914
d__Bacteria; k__norank_d__Bacteria; p__Planctomycetota; c__Phycisphaerae; o__Phycisphaerales; f__Phycisphaeraceae; g__SM1A02	0	0.003784	0	0.5	0.6914			d__Bacteria; k__norank_d__Bacteria; p__Planctomycetota; c__Phycisphaerae; o__Phycisphaerales; f__Phycisphaeraceae; g__SM1A02	0	0.003784	0	0.5	0.6914
d__Bacteria; k__norank_d__Bacteria; p__PAUC34f; c__norank_p__PAUC34f; o__norank_c__norank_p__PAUC34f; f__norank_o__norank_c__norank_p__PAUC34f; g__norank_f__norank_o__norank_c__norank_p__PAUC34f	0	0.003784	0	0.5	0.6914			d__Bacteria; k__norank_d__Bacteria; p__PAUC34f; c__norank_p__PAUC34f; o__norank_c__norank_p__PAUC34f; f__norank_o__norank_c__norank_p__PAUC34f; g__norank_f__norank_o__norank_c__norank_p__PAUC34f	0	0.003784	0	0.5	0.6914
d__Bacteria; k__norank_d__Bacteria; p__Actinobacteriota; c__Coriobacteriia; o__OPB41; f__norank_o__OPB41; g__norank_f__norank_o__OPB41	0	0.003784	0	0.5	0.6914			d__Bacteria; k__norank_d__Bacteria; p__Actinobacteriota; c__Coriobacteriia; o__OPB41; f__norank_o__OPB41; g__norank_f__norank_o__OPB41	0	0.003784	0	0.5	0.6914
d__Bacteria; k__norank_d__Bacteria; p__Bacteroidota; c__Bacteroidia; o__Flavobacteriales; f__Flavobacteriaceae; g__Ulvibacter	0.003784	0	Inf	0.5	0.6914			d__Bacteria; k__norank_d__Bacteria; p__Bacteroidota; c__Bacteroidia; o__Flavobacteriales; f__Flavobacteriaceae; g__Ulvibacter	0.003784	0	Inf	0.5	0.6914
d__Bacteria; k__norank_d__Bacteria; p__Proteobacteria; c__Gammaproteobacteria; o__Gammaproteobacteria_Incertae_Sedis; f__unclassified_o__Gammaproteobacteria_Incertae_Sedis; g__unclassified_o__Gammaproteobacteria_Incertae_Sedis	0	0.003784	0	0.5	0.6914			d__Bacteria; k__norank_d__Bacteria; p__Proteobacteria; c__Gammaproteobacteria; o__Gammaproteobacteria_Incertae_Sedis; f__unclassified_o__Gammaproteobacteria_Incertae_Sedis; g__unclassified_o__Gammaproteobacteria_Incertae_Sedis	0	0.003784	0	0.5	0.6914
d__Bacteria; k__norank_d__Bacteria; p__Proteobacteria; c__Gammaproteobacteria; o__Gammaproteobacteria_Incertae_Sedis; f__unclassified_o__Gammaproteobacteria_Incertae_Sedis; g__Alkalimarinus	0.003784	0	Inf	0.5	0.6914			d__Bacteria; k__norank_d__Bacteria; p__Proteobacteria; c__Gammaproteobacteria; o__Gammaproteobacteria_Incertae_Sedis; f__unclassified_o__Gammaproteobacteria_Incertae_Sedis; g__Alkalimarinus	0.003784	0	Inf	0.5	0.6914
d__Bacteria; k__norank_d__Bacteria; p__Bacteroidota; c__Bacteroidia; o__Bacteroidales; f__Marinifilaceae; g__Marinifilum	0.003784	0	Inf	0.5	0.6914			d__Bacteria; k__norank_d__Bacteria; p__Bacteroidota; c__Bacteroidia; o__Bacteroidales; f__Marinifilaceae; g__Marinifilum	0.003784	0	Inf	0.5	0.6914
d__Bacteria; k__norank_d__Bacteria; p__Proteobacteria; c__Gammaproteobacteria; o__Methylococcales; f__Methylomonadaceae; g__Methylomarinum	0	0.003784	0	0.5	0.6914			d__Bacteria; k__norank_d__Bacteria; p__Proteobacteria; c__Gammaproteobacteria; o__Methylococcales; f__Methylomonadaceae; g__Methylomarinum	0	0.003784	0	0.5	0.6914
d__Bacteria; k__norank_d__Bacteria; p__Bacteroidota; c__Bacteroidia; o__Flavobacteriales; f__Flavobacteriaceae; g__Nonlabens	0.003784	0	Inf	0.5	0.6914			d__Bacteria; k__norank_d__Bacteria; p__Bacteroidota; c__Bacteroidia; o__Flavobacteriales; f__Flavobacteriaceae; g__Nonlabens	0.003784	0	Inf	0.5	0.6914
d__Bacteria; k__norank_d__Bacteria; p__Bacteroidota; c__Bacteroidia; o__Cytophagales; f__Flammeovirgaceae; g__Flammeovirga	0	0.003784	0	0.5	0.6914			d__Bacteria; k__norank_d__Bacteria; p__Bacteroidota; c__Bacteroidia; o__Cytophagales; f__Flammeovirgaceae; g__Flammeovirga	0	0.003784	0	0.5	0.6914
d__Bacteria; k__norank_d__Bacteria; p__Proteobacteria; c__Gammaproteobacteria; o__Cellvibrionales; f__Cellvibrionaceae; g__Agaribacterium	0	0.003784	0	0.5	0.6914			d__Bacteria; k__norank_d__Bacteria; p__Proteobacteria; c__Gammaproteobacteria; o__Cellvibrionales; f__Cellvibrionaceae; g__Agaribacterium	0	0.003784	0	0.5	0.6914
d__Bacteria; k__norank_d__Bacteria; p__NKB15; c__norank_p__NKB15; o__norank_c__norank_p__NKB15; f__norank_o__norank_c__norank_p__NKB15; g__norank_f__norank_o__norank_c__norank_p__NKB15	0.003784	0	Inf	0.5	0.6914			d__Bacteria; k__norank_d__Bacteria; p__NKB15; c__norank_p__NKB15; o__norank_c__norank_p__NKB15; f__norank_o__norank_c__norank_p__NKB15; g__norank_f__norank_o__norank_c__norank_p__NKB15	0.003784	0	Inf	0.5	0.6914
d__Bacteria; k__norank_d__Bacteria; p__Acidobacteriota; c__Subgroup_26; o__norank_c__Subgroup_26; f__norank_o__norank_c__Subgroup_26; g__norank_f__norank_o__norank_c__Subgroup_26	0	0.003784	0	0.5	0.6914			d__Bacteria; k__norank_d__Bacteria; p__Acidobacteriota; c__Subgroup_26; o__norank_c__Subgroup_26; f__norank_o__norank_c__Subgroup_26; g__norank_f__norank_o__norank_c__Subgroup_26	0	0.003784	0	0.5	0.6914
d__Bacteria; k__norank_d__Bacteria; p__Proteobacteria; c__Alphaproteobacteria; o__Sphingomonadales; f__Sphingomonadaceae; g__Sphingomonas	0	0.003784	0	0.5	0.6914			d__Bacteria; k__norank_d__Bacteria; p__Proteobacteria; c__Alphaproteobacteria; o__Sphingomonadales; f__Sphingomonadaceae; g__Sphingomonas	0	0.003784	0	0.5	0.6914
d__Bacteria; k__norank_d__Bacteria; p__Chloroflexi; c__Chloroflexia; o__Thermomicrobiales; f__AKYG1722; g__norank_f__AKYG1722	0	0.003784	0	0.5	0.6914			d__Bacteria; k__norank_d__Bacteria; p__Chloroflexi; c__Chloroflexia; o__Thermomicrobiales; f__AKYG1722; g__norank_f__AKYG1722	0	0.003784	0	0.5	0.6914
d__Bacteria; k__norank_d__Bacteria; p__Firmicutes; c__Clostridia; o__Peptostreptococcales-Tissierellales; f__GoM-GC232-4463-Bac1; g__norank_f__GoM-GC232-4463-Bac1	0.003784	0	Inf	0.5	0.6914			d__Bacteria; k__norank_d__Bacteria; p__Firmicutes; c__Clostridia; o__Peptostreptococcales-Tissierellales; f__GoM-GC232-4463-Bac1; g__norank_f__GoM-GC232-4463-Bac1	0.003784	0	Inf	0.5	0.6914
d__Bacteria; k__norank_d__Bacteria; p__Proteobacteria; c__Gammaproteobacteria; o__Burkholderiales; f__Rhodocyclaceae; g__Dechlorobacter	0	0.003784	0	0.5	0.6914			d__Bacteria; k__norank_d__Bacteria; p__Proteobacteria; c__Gammaproteobacteria; o__Burkholderiales; f__Rhodocyclaceae; g__Dechlorobacter	0	0.003784	0	0.5	0.6914
d__Bacteria; k__norank_d__Bacteria; p__Campilobacterota; c__Campylobacteria; o__Campylobacterales; f__Arcobacteraceae; g__Pseudarcobacter	0	0.003784	0	0.5	0.6914			d__Bacteria; k__norank_d__Bacteria; p__Campilobacterota; c__Campylobacteria; o__Campylobacterales; f__Arcobacteraceae; g__Pseudarcobacter	0	0.003784	0	0.5	0.6914
d__Bacteria; k__norank_d__Bacteria; p__Firmicutes; c__Clostridia; o__Clostridiales; f__Clostridiaceae; g__norank_f__Clostridiaceae	0.001892	0.001892	1	1	1			d__Bacteria; k__norank_d__Bacteria; p__Firmicutes; c__Clostridia; o__Clostridiales; f__Clostridiaceae; g__norank_f__Clostridiaceae	0.001892	0.001892	1	1	1
d__Bacteria; k__norank_d__Bacteria; p__Firmicutes; c__Clostridia; o__Peptostreptococcales-Tissierellales; f__Peptostreptococcaceae; g__Acetoanaerobium	0.003784	0	Inf	0.5	0.6914			d__Bacteria; k__norank_d__Bacteria; p__Firmicutes; c__Clostridia; o__Peptostreptococcales-Tissierellales; f__Peptostreptococcaceae; g__Acetoanaerobium	0.003784	0	Inf	0.5	0.6914
d__Bacteria; k__norank_d__Bacteria; p__Myxococcota; c__Myxococcia; o__Myxococcales; f__Myxococcaceae; g__P3OB-42	0	0.003784	0	0.5	0.6914			d__Bacteria; k__norank_d__Bacteria; p__Myxococcota; c__Myxococcia; o__Myxococcales; f__Myxococcaceae; g__P3OB-42	0	0.003784	0	0.5	0.6914
d__Bacteria; k__norank_d__Bacteria; p__Proteobacteria; c__Alphaproteobacteria; o__Rhizobiales; f__Rhizobiaceae; g__Cohaesibacter	0.003784	0	Inf	0.5	0.6914			d__Bacteria; k__norank_d__Bacteria; p__Proteobacteria; c__Alphaproteobacteria; o__Rhizobiales; f__Rhizobiaceae; g__Cohaesibacter	0.003784	0	Inf	0.5	0.6914
d__Bacteria; k__norank_d__Bacteria; p__Actinobacteriota; c__Thermoleophilia; o__Solirubrobacterales; f__67-14; g__norank_f__67-14	0.003784	0	Inf	0.5	0.6914			d__Bacteria; k__norank_d__Bacteria; p__Actinobacteriota; c__Thermoleophilia; o__Solirubrobacterales; f__67-14; g__norank_f__67-14	0.003784	0	Inf	0.5	0.6914
d__Bacteria; k__norank_d__Bacteria; p__Chloroflexi; c__Anaerolineae; o__norank_c__Anaerolineae; f__norank_o__norank_c__Anaerolineae; g__norank_f__norank_o__norank_c__Anaerolineae	0	0.003784	0	0.5	0.6914			d__Bacteria; k__norank_d__Bacteria; p__Chloroflexi; c__Anaerolineae; o__norank_c__Anaerolineae; f__norank_o__norank_c__Anaerolineae; g__norank_f__norank_o__norank_c__Anaerolineae	0	0.003784	0	0.5	0.6914
d__Bacteria; k__norank_d__Bacteria; p__Proteobacteria; c__Gammaproteobacteria; o__Nitrosococcales; f__Nitrosococcaceae; g__FS142-36B-02	0.003784	0	Inf	0.5	0.6914			d__Bacteria; k__norank_d__Bacteria; p__Proteobacteria; c__Gammaproteobacteria; o__Nitrosococcales; f__Nitrosococcaceae; g__FS142-36B-02	0.003784	0	Inf	0.5	0.6914
d__Bacteria; k__norank_d__Bacteria; p__WPS-2; c__norank_p__WPS-2; o__norank_c__norank_p__WPS-2; f__norank_o__norank_c__norank_p__WPS-2; g__norank_f__norank_o__norank_c__norank_p__WPS-2	0.003784	0	Inf	0.5	0.6914			d__Bacteria; k__norank_d__Bacteria; p__WPS-2; c__norank_p__WPS-2; o__norank_c__norank_p__WPS-2; f__norank_o__norank_c__norank_p__WPS-2; g__norank_f__norank_o__norank_c__norank_p__WPS-2	0.003784	0	Inf	0.5	0.6914
d__Bacteria; k__norank_d__Bacteria; p__Patescibacteria; c__Saccharimonadia; o__Saccharimonadales; f__Saccharimonadaceae; g__TM7a	0	0.003784	0	0.5	0.6914			d__Bacteria; k__norank_d__Bacteria; p__Patescibacteria; c__Saccharimonadia; o__Saccharimonadales; f__Saccharimonadaceae; g__TM7a	0	0.003784	0	0.5	0.6914
d__Bacteria; k__norank_d__Bacteria; p__Planctomycetota; c__Planctomycetes; o__Gemmatales; f__Gemmataceae; g__norank_f__Gemmataceae	0.003784	0	Inf	0.5	0.6914			d__Bacteria; k__norank_d__Bacteria; p__Planctomycetota; c__Planctomycetes; o__Gemmatales; f__Gemmataceae; g__norank_f__Gemmataceae	0.003784	0	Inf	0.5	0.6914
d__Bacteria; k__norank_d__Bacteria; p__Proteobacteria; c__Alphaproteobacteria; o__Parvibaculales; f__Parvibaculaceae; g__norank_f__Parvibaculaceae	0.001892	0.001892	1	1	1			d__Bacteria; k__norank_d__Bacteria; p__Proteobacteria; c__Alphaproteobacteria; o__Parvibaculales; f__Parvibaculaceae; g__norank_f__Parvibaculaceae	0.001892	0.001892	1	1	1
d__Bacteria; k__norank_d__Bacteria; p__Firmicutes; c__Bacilli; o__Entomoplasmatales; f__Entomoplasmatales_Incertae_Sedis; g__Candidatus_Hepatoplasma	0.001892	0	Inf	1	1			d__Bacteria; k__norank_d__Bacteria; p__Firmicutes; c__Bacilli; o__Entomoplasmatales; f__Entomoplasmatales_Incertae_Sedis; g__Candidatus_Hepatoplasma	0.001892	0	Inf	1	1
d__Bacteria; k__norank_d__Bacteria; p__Proteobacteria; c__Gammaproteobacteria; o__Francisellales; f__Francisellaceae; g__Francisella	0.001892	0	Inf	1	1			d__Bacteria; k__norank_d__Bacteria; p__Proteobacteria; c__Gammaproteobacteria; o__Francisellales; f__Francisellaceae; g__Francisella	0.001892	0	Inf	1	1
d__Bacteria; k__norank_d__Bacteria; p__Bacteroidota; c__Bacteroidia; o__Chitinophagales; f__Chitinophagaceae; g__unclassified_f__Chitinophagaceae	0.001892	0	Inf	1	1			d__Bacteria; k__norank_d__Bacteria; p__Bacteroidota; c__Bacteroidia; o__Chitinophagales; f__Chitinophagaceae; g__unclassified_f__Chitinophagaceae	0.001892	0	Inf	1	1
d__Bacteria; k__norank_d__Bacteria; p__Firmicutes; c__Bacilli; o__Exiguobacterales; f__Exiguobacteraceae; g__Exiguobacterium	0	0.001892	0	1	1			d__Bacteria; k__norank_d__Bacteria; p__Firmicutes; c__Bacilli; o__Exiguobacterales; f__Exiguobacteraceae; g__Exiguobacterium	0	0.001892	0	1	1
d__Bacteria; k__norank_d__Bacteria; p__Bacteroidota; c__Bacteroidia; o__Bacteroidales; f__Prevotellaceae; g__Prevotella	0.001892	0	Inf	1	1			d__Bacteria; k__norank_d__Bacteria; p__Bacteroidota; c__Bacteroidia; o__Bacteroidales; f__Prevotellaceae; g__Prevotella	0.001892	0	Inf	1	1
d__Bacteria; k__norank_d__Bacteria; p__Myxococcota; c__Polyangia; o__Polyangiales; f__BIrii41; g__norank_f__BIrii41	0.001892	0	Inf	1	1			d__Bacteria; k__norank_d__Bacteria; p__Myxococcota; c__Polyangia; o__Polyangiales; f__BIrii41; g__norank_f__BIrii41	0.001892	0	Inf	1	1
d__Bacteria; k__norank_d__Bacteria; p__Proteobacteria; c__Gammaproteobacteria; o__Arenicellales; f__Arenicellaceae; g__norank_f__Arenicellaceae	0	0.001892	0	1	1			d__Bacteria; k__norank_d__Bacteria; p__Proteobacteria; c__Gammaproteobacteria; o__Arenicellales; f__Arenicellaceae; g__norank_f__Arenicellaceae	0	0.001892	0	1	1
d__Bacteria; k__norank_d__Bacteria; p__Proteobacteria; c__Gammaproteobacteria; o__Burkholderiales; f__EC94; g__norank_f__EC94	0.001892	0	Inf	1	1			d__Bacteria; k__norank_d__Bacteria; p__Proteobacteria; c__Gammaproteobacteria; o__Burkholderiales; f__EC94; g__norank_f__EC94	0.001892	0	Inf	1	1
d__Bacteria; k__norank_d__Bacteria; p__Bdellovibrionota; c__Bdellovibrionia; o__Bdellovibrionales; f__Bdellovibrionaceae; g__Bdellovibrio	0.001892	0	Inf	1	1			d__Bacteria; k__norank_d__Bacteria; p__Bdellovibrionota; c__Bdellovibrionia; o__Bdellovibrionales; f__Bdellovibrionaceae; g__Bdellovibrio	0.001892	0	Inf	1	1
d__Bacteria; k__norank_d__Bacteria; p__Dependentiae; c__Babeliae; o__Babeliales; f__Vermiphilaceae; g__norank_f__Vermiphilaceae	0	0.001892	0	1	1			d__Bacteria; k__norank_d__Bacteria; p__Dependentiae; c__Babeliae; o__Babeliales; f__Vermiphilaceae; g__norank_f__Vermiphilaceae	0	0.001892	0	1	1
d__Bacteria; k__norank_d__Bacteria; p__Chloroflexi; c__Dehalococcoidia; o__SAR202_clade; f__norank_o__SAR202_clade; g__norank_f__norank_o__SAR202_clade	0	0.001892	0	1	1			d__Bacteria; k__norank_d__Bacteria; p__Chloroflexi; c__Dehalococcoidia; o__SAR202_clade; f__norank_o__SAR202_clade; g__norank_f__norank_o__SAR202_clade	0	0.001892	0	1	1
d__Bacteria; k__norank_d__Bacteria; p__Proteobacteria; c__Gammaproteobacteria; o__Burkholderiales; f__Alcaligenaceae; g__Alcaligenes	0	0.001892	0	1	1			d__Bacteria; k__norank_d__Bacteria; p__Proteobacteria; c__Gammaproteobacteria; o__Burkholderiales; f__Alcaligenaceae; g__Alcaligenes	0	0.001892	0	1	1
d__Bacteria; k__norank_d__Bacteria; p__Patescibacteria; c__WWE3; o__norank_c__WWE3; f__norank_o__norank_c__WWE3; g__norank_f__norank_o__norank_c__WWE3	0.001892	0	Inf	1	1			d__Bacteria; k__norank_d__Bacteria; p__Patescibacteria; c__WWE3; o__norank_c__WWE3; f__norank_o__norank_c__WWE3; g__norank_f__norank_o__norank_c__WWE3	0.001892	0	Inf	1	1
d__Bacteria; k__norank_d__Bacteria; p__Proteobacteria; c__Gammaproteobacteria; o__Thiotrichales; f__Thiotrichaceae; g__Thiothrix	0	0.001892	0	1	1			d__Bacteria; k__norank_d__Bacteria; p__Proteobacteria; c__Gammaproteobacteria; o__Thiotrichales; f__Thiotrichaceae; g__Thiothrix	0	0.001892	0	1	1
d__Bacteria; k__norank_d__Bacteria; p__Proteobacteria; c__Gammaproteobacteria; o__Legionellales; f__Legionellaceae; g__Legionella	0.001892	0	Inf	1	1			d__Bacteria; k__norank_d__Bacteria; p__Proteobacteria; c__Gammaproteobacteria; o__Legionellales; f__Legionellaceae; g__Legionella	0.001892	0	Inf	1	1
d__Bacteria; k__norank_d__Bacteria; p__Deinococcota; c__Deinococci; o__Deinococcales; f__Trueperaceae; g__Truepera	0	0.001892	0	1	1			d__Bacteria; k__norank_d__Bacteria; p__Deinococcota; c__Deinococci; o__Deinococcales; f__Trueperaceae; g__Truepera	0	0.001892	0	1	1
d__Bacteria; k__norank_d__Bacteria; p__Proteobacteria; c__Gammaproteobacteria; o__Oceanospirillales; f__P13-46; g__norank_f__P13-46	0.001892	0	Inf	1	1			d__Bacteria; k__norank_d__Bacteria; p__Proteobacteria; c__Gammaproteobacteria; o__Oceanospirillales; f__P13-46; g__norank_f__P13-46	0.001892	0	Inf	1	1
d__Bacteria; k__norank_d__Bacteria; p__Proteobacteria; c__Gammaproteobacteria; o__Burkholderiales; f__unclassified_o__Burkholderiales; g__unclassified_o__Burkholderiales	0	0.001892	0	1	1			d__Bacteria; k__norank_d__Bacteria; p__Proteobacteria; c__Gammaproteobacteria; o__Burkholderiales; f__unclassified_o__Burkholderiales; g__unclassified_o__Burkholderiales	0	0.001892	0	1	1
d__Bacteria; k__norank_d__Bacteria; p__Dependentiae; c__Babeliae; o__Babeliales; f__norank_o__Babeliales; g__norank_f__norank_o__Babeliales	0	0.001892	0	1	1			d__Bacteria; k__norank_d__Bacteria; p__Dependentiae; c__Babeliae; o__Babeliales; f__norank_o__Babeliales; g__norank_f__norank_o__Babeliales	0	0.001892	0	1	1
d__Bacteria; k__norank_d__Bacteria; p__Proteobacteria; c__Gammaproteobacteria; o__Oceanospirillales; f__Saccharospirillaceae; g__Reinekea	0	0.001892	0	1	1			d__Bacteria; k__norank_d__Bacteria; p__Proteobacteria; c__Gammaproteobacteria; o__Oceanospirillales; f__Saccharospirillaceae; g__Reinekea	0	0.001892	0	1	1
d__Bacteria; k__norank_d__Bacteria; p__Proteobacteria; c__Gammaproteobacteria; o__Methylococcales; f__Methylomonadaceae; g__unclassified_f__Methylomonadaceae	0.001892	0	Inf	1	1			d__Bacteria; k__norank_d__Bacteria; p__Proteobacteria; c__Gammaproteobacteria; o__Methylococcales; f__Methylomonadaceae; g__unclassified_f__Methylomonadaceae	0.001892	0	Inf	1	1
d__Bacteria; k__norank_d__Bacteria; p__Proteobacteria; c__Gammaproteobacteria; o__Oceanospirillales; f__Saccharospirillaceae; g__norank_f__Saccharospirillaceae	0	0.001892	0	1	1			d__Bacteria; k__norank_d__Bacteria; p__Proteobacteria; c__Gammaproteobacteria; o__Oceanospirillales; f__Saccharospirillaceae; g__norank_f__Saccharospirillaceae	0	0.001892	0	1	1
d__Bacteria; k__norank_d__Bacteria; p__Bacteroidota; c__Bacteroidia; o__Flavobacteriales; f__Flavobacteriaceae; g__Salegentibacter	0.001892	0	Inf	1	1			d__Bacteria; k__norank_d__Bacteria; p__Bacteroidota; c__Bacteroidia; o__Flavobacteriales; f__Flavobacteriaceae; g__Salegentibacter	0.001892	0	Inf	1	1
d__Bacteria; k__norank_d__Bacteria; p__Patescibacteria; c__Saccharimonadia; o__Saccharimonadales; f__norank_o__Saccharimonadales; g__norank_f__norank_o__Saccharimonadales	0.001892	0	Inf	1	1			d__Bacteria; k__norank_d__Bacteria; p__Patescibacteria; c__Saccharimonadia; o__Saccharimonadales; f__norank_o__Saccharimonadales; g__norank_f__norank_o__Saccharimonadales	0.001892	0	Inf	1	1
d__Bacteria; k__norank_d__Bacteria; p__Proteobacteria; c__Gammaproteobacteria; o__Oceanospirillales; f__Saccharospirillaceae; g__Litoribrevibacter	0	0.001892	0	1	1			d__Bacteria; k__norank_d__Bacteria; p__Proteobacteria; c__Gammaproteobacteria; o__Oceanospirillales; f__Saccharospirillaceae; g__Litoribrevibacter	0	0.001892	0	1	1
d__Bacteria; k__norank_d__Bacteria; p__Proteobacteria; c__Gammaproteobacteria; o__Vibrionales; f__Vibrionaceae; g__norank_f__Vibrionaceae	0.001892	0	Inf	1	1			d__Bacteria; k__norank_d__Bacteria; p__Proteobacteria; c__Gammaproteobacteria; o__Vibrionales; f__Vibrionaceae; g__norank_f__Vibrionaceae	0.001892	0	Inf	1	1
d__Bacteria; k__norank_d__Bacteria; p__Proteobacteria; c__Gammaproteobacteria; o__Burkholderiales; f__Nitrosomonadaceae; g__Nitrosomonas	0.001892	0	Inf	1	1			d__Bacteria; k__norank_d__Bacteria; p__Proteobacteria; c__Gammaproteobacteria; o__Burkholderiales; f__Nitrosomonadaceae; g__Nitrosomonas	0.001892	0	Inf	1	1
d__Bacteria; k__norank_d__Bacteria; p__Bacteroidota; c__Bacteroidia; o__Cytophagales; f__Cyclobacteriaceae; g__Algoriphagus	0	0.001892	0	1	1			d__Bacteria; k__norank_d__Bacteria; p__Bacteroidota; c__Bacteroidia; o__Cytophagales; f__Cyclobacteriaceae; g__Algoriphagus	0	0.001892	0	1	1
d__Bacteria; k__norank_d__Bacteria; p__Proteobacteria; c__Alphaproteobacteria; o__Rhizobiales; f__Rhizobiales_Incertae_Sedis; g__Anderseniella	0.001892	0	Inf	1	1			d__Bacteria; k__norank_d__Bacteria; p__Proteobacteria; c__Alphaproteobacteria; o__Rhizobiales; f__Rhizobiales_Incertae_Sedis; g__Anderseniella	0.001892	0	Inf	1	1
d__Bacteria; k__norank_d__Bacteria; p__Bacteroidota; c__Bacteroidia; o__Bacteroidales; f__Paludibacteraceae; g__Paludibacter	0.001892	0	Inf	1	1			d__Bacteria; k__norank_d__Bacteria; p__Bacteroidota; c__Bacteroidia; o__Bacteroidales; f__Paludibacteraceae; g__Paludibacter	0.001892	0	Inf	1	1
d__Bacteria; k__norank_d__Bacteria; p__Actinobacteriota; c__Actinobacteria; o__Micrococcales; f__Microbacteriaceae; g__norank_f__Microbacteriaceae	0	0.001892	0	1	1			d__Bacteria; k__norank_d__Bacteria; p__Actinobacteriota; c__Actinobacteria; o__Micrococcales; f__Microbacteriaceae; g__norank_f__Microbacteriaceae	0	0.001892	0	1	1
d__Bacteria; k__norank_d__Bacteria; p__Actinobacteriota; c__Actinobacteria; o__Micrococcales; f__unclassified_o__Micrococcales; g__unclassified_o__Micrococcales	0.001892	0	Inf	1	1			d__Bacteria; k__norank_d__Bacteria; p__Actinobacteriota; c__Actinobacteria; o__Micrococcales; f__unclassified_o__Micrococcales; g__unclassified_o__Micrococcales	0.001892	0	Inf	1	1
d__Bacteria; k__norank_d__Bacteria; p__Proteobacteria; c__Gammaproteobacteria; o__Burkholderiales; f__Comamonadaceae; g__Hydrogenophaga	0	0.001892	0	1	1			d__Bacteria; k__norank_d__Bacteria; p__Proteobacteria; c__Gammaproteobacteria; o__Burkholderiales; f__Comamonadaceae; g__Hydrogenophaga	0	0.001892	0	1	1
d__Bacteria; k__norank_d__Bacteria; p__Latescibacterota; c__Latescibacteria; o__Latescibacterales; f__Latescibacteraceae; g__norank_f__Latescibacteraceae	0.001892	0	Inf	1	1			d__Bacteria; k__norank_d__Bacteria; p__Latescibacterota; c__Latescibacteria; o__Latescibacterales; f__Latescibacteraceae; g__norank_f__Latescibacteraceae	0.001892	0	Inf	1	1
